# Supplementary material for: STING Agonist‐Loaded Nanoparticles Promotes Positive Regulation of Type I Interferon‐Dependent Radioimmunotherapy in Rectal Cancer
Source: Adv Sci (Weinh). 2023 Dec 8;11(7):2307858. doi: 10.1002/advs.202307858 (PMC10870073; doi:10.1002/advs.202307858)
Supplement: Supplementary file 3 — Supplemental Table 2 [file ADVS-11-2307858-s003.xlsx]

## Sheet: Sheet1
Supplementary Table 2. DEGs in the DMPtNPS+RT group and RT group
id	Name	log2FoldChange	pval
ENSMUSG00000043740	B430306N03Rik	0.936353	3.79586e-07
ENSMUSG00000072620	Slfn2	0.741712	2.2741e-06
ENSMUSG00000071068	Treml2	1.09539	2.45762e-06
ENSMUSG00000028031	Dkk2	-1.07677	3.63097e-06
ENSMUSG00000037010	Apln	-0.74547	1.67674e-05
ENSMUSG00000021614	Vcan	0.68439	2.82128e-05
ENSMUSG00000058163	Gm5431	0.765828	4.23545e-05
ENSMUSG00000038156	Spon1	0.859013	4.71071e-05
ENSMUSG00000036334	Igsf10	0.900194	8.89057e-05
ENSMUSG00000053835	H2-T24	0.603713	0.000129818
ENSMUSG00000055737	Ghr	-0.724339	0.000164706
ENSMUSG00000052534	Pbx1	-0.692991	0.000172446
ENSMUSG00000014496	Ankrd28	-0.654209	0.000176693
ENSMUSG00000078763	Slfn1	0.877429	0.000177589
ENSMUSG00000024924	Vldlr	-0.602449	0.000181917
ENSMUSG00000030077	Chl1	0.708433	0.000185137
ENSMUSG00000062960	Kdr	0.684339	0.000188431
ENSMUSG00000019122	Ccl9	0.587752	0.000200377
ENSMUSG00000049420	Tmem200a	-0.691505	0.0002372
ENSMUSG00000036412	Arsi	1.18592	0.000243469
ENSMUSG00000040329	Il7	-0.876706	0.000257349
ENSMUSG00000029838	Ptn	1.19959	0.000264149
ENSMUSG00000000058	Cav2	-0.721256	0.000297901
ENSMUSG00000041324	Inhba	-0.60074	0.000343096
ENSMUSG00000039304	Tnfsf10	0.642711	0.000351306
ENSMUSG00000027763	Mbnl1	-0.544757	0.000402884
ENSMUSG00000020251	Glt8d2	-0.865773	0.000497373
ENSMUSG00000012428	Steap4	0.721478	0.000526211
ENSMUSG00000031825	Crispld2	0.921199	0.000558043
ENSMUSG00000068196	Col8a1	-0.542251	0.000585673
ENSMUSG00000026433	Rab29	0.850419	0.000650617
ENSMUSG00000045094	Arhgef37	1.22135	0.000690395
ENSMUSG00000040809	Chil3	2.23941	0.00075059
ENSMUSG00000074637	Sox2	-0.816271	0.000761391
ENSMUSG00000019102	Aldh3a1	-1.02576	0.000765697
ENSMUSG00000039270	Megf9	-0.64998	0.000765968
ENSMUSG00000028128	F3	0.654509	0.000804653
ENSMUSG00000041926	Rnpep	0.605277	0.000818308
ENSMUSG00000033880	Lgals3bp	0.510532	0.000875994
ENSMUSG00000023206	Il15ra	0.67153	0.000892147
ENSMUSG00000022651	Retnlg	2.72213	0.000951208
ENSMUSG00000063564	Col23a1	0.801478	0.000996029
ENSMUSG00000000753	Serpinf1	0.577711	0.00101627
ENSMUSG00000006369	Fbln1	1.08896	0.00103779
ENSMUSG00000036777	Anln	-0.501347	0.00111713
ENSMUSG00000042379	Esm1	-0.611727	0.00115017
ENSMUSG00000057135	Scimp	0.75655	0.00117172
ENSMUSG00000024065	Ehd3	0.773639	0.00121893
ENSMUSG00000006782	Cnp	0.767756	0.00122791
ENSMUSG00000025352	Gdf11	1.05179	0.00123564
ENSMUSG00000057098	Ebf1	0.778222	0.00125779
ENSMUSG00000028369	Svep1	1.06625	0.00126401
ENSMUSG00000032332	Col12a1	0.517777	0.00129527
ENSMUSG00000031617	Tmem184c	-0.563666	0.0012965
ENSMUSG00000046186	Cd109	-0.512427	0.00135298
ENSMUSG00000046006	Gapt	1.36909	0.00141377
ENSMUSG00000024140	Epas1	0.641573	0.00154479
ENSMUSG00000063142	Kcnma1	1.46205	0.00154921
ENSMUSG00000062151	Unc13c	-0.667368	0.00164262
ENSMUSG00000071984	Fndc1	1.24334	0.00167152
ENSMUSG00000025330	Padi4	1.18753	0.00169818
ENSMUSG00000027832	Ptx3	0.667375	0.00173
ENSMUSG00000005802	Slc30a4	-0.663518	0.00174923
ENSMUSG00000031488	Rab11fip1	0.696249	0.00189286
ENSMUSG00000028081	Rps3a1	-0.461375	0.0019163
ENSMUSG00000031740	Mmp2	0.856707	0.00191674
ENSMUSG00000048534	Jaml	0.856513	0.00192639
ENSMUSG00000043943	Naalad2	1.17934	0.00192841
ENSMUSG00000031725	Ces1f	-1.07714	0.00224677
ENSMUSG00000022623	Shank3	0.734661	0.00231572
ENSMUSG00000054150	Syne3	-0.484627	0.00235086
ENSMUSG00000028859	Csf3r	0.777679	0.00242768
ENSMUSG00000028517	Plpp3	0.711346	0.0024541
ENSMUSG00000003032	Klf4	-0.462591	0.00250052
ENSMUSG00000027219	Slc28a2	0.828636	0.0025036
ENSMUSG00000056529	Ptafr	1.00485	0.00259717
ENSMUSG00000002997	Prkar2b	-0.494313	0.00276398
ENSMUSG00000024968	Rcor2	-0.689173	0.00280305
ENSMUSG00000031504	Rab20	0.812262	0.00283678
ENSMUSG00000042042	Csgalnact2	-0.51799	0.00289309
ENSMUSG00000033722	BC034090	1.05655	0.00291333
ENSMUSG00000035864	Syt1	-0.699058	0.00295657
ENSMUSG00000020241	Col6a2	0.786117	0.00306701
ENSMUSG00000021065	Fut8	-0.487791	0.00323495
ENSMUSG00000027002	Nckap1	-0.445829	0.00333979
ENSMUSG00000021091	Serpina3n	1.0599	0.00334628
ENSMUSG00000022220	Adcy4	0.743058	0.00335243
ENSMUSG00000037849	Ifi206	1.13937	0.00340171
ENSMUSG00000018339	Gpx3	1.08232	0.00341347
ENSMUSG00000051323	Pcdh19	-0.460443	0.00348433
ENSMUSG00000024164	C3	0.747634	0.00361747
ENSMUSG00000021318	Gli3	-0.473917	0.00362233
ENSMUSG00000024112	Cacna1h	0.784529	0.00362456
ENSMUSG00000022816	Fstl1	0.635364	0.00364764
ENSMUSG00000029126	Nsg1	0.730159	0.00370942
ENSMUSG00000033965	Slc16a2	0.668813	0.00375976
ENSMUSG00000090084	Srpx	0.845222	0.00378634
ENSMUSG00000031841	Cdh13	-0.458328	0.00392856
ENSMUSG00000109864	Eid3	-1.50738	0.00392977
ENSMUSG00000016024	Lbp	0.95712	0.00397818
ENSMUSG00000039683	Sdk1	0.685484	0.00408986
ENSMUSG00000005267	Zfp287	0.881946	0.00415212
ENSMUSG00000037852	Cpe	-0.464833	0.0043241
ENSMUSG00000060519	Tor3a	0.461522	0.00434988
ENSMUSG00000019820	Utrn	-0.447126	0.00437792
ENSMUSG00000062070	Pgk1	-0.469607	0.00444344
ENSMUSG00000039853	Trim14	0.520862	0.0045073
ENSMUSG00000030256	Bhlhe41	-0.601947	0.00454886
ENSMUSG00000003812	Dnase2a	0.53146	0.00462973
ENSMUSG00000070034	Sp110	0.444105	0.00466405
ENSMUSG00000024304	Cdh2	-0.501785	0.00469922
ENSMUSG00000058624	Gda	0.657056	0.00478338
ENSMUSG00000026185	Igfbp5	1.02342	0.00478809
ENSMUSG00000047798	Cd300lf	0.551993	0.00486277
ENSMUSG00000039501	Znfx1	0.437703	0.00489074
ENSMUSG00000037234	Hook3	-0.490066	0.00494281
ENSMUSG00000049404	Rarres1	-0.583494	0.00505525
ENSMUSG00000022014	Epsti1	0.794272	0.00515774
ENSMUSG00000036782	Klhl13	1.43501	0.00517082
ENSMUSG00000028957	Per3	-0.554735	0.00521027
ENSMUSG00000026043	Col3a1	0.78588	0.00528274
ENSMUSG00000034947	Tmem106a	0.441946	0.00530884
ENSMUSG00000042726	Trafd1	0.433872	0.00534373
ENSMUSG00000041570	Camsap2	-0.45184	0.00534522
ENSMUSG00000021823	Vcl	-0.438224	0.00540295
ENSMUSG00000006494	Pdk1	-0.698524	0.00543034
ENSMUSG00000019256	Ahr	-0.58444	0.00546485
ENSMUSG00000035355	Kcnh4	0.932492	0.00550168
ENSMUSG00000032724	Abtb2	0.674275	0.00554118
ENSMUSG00000049313	Sorl1	0.877187	0.00556815
ENSMUSG00000022306	Zfpm2	-0.634559	0.00557334
ENSMUSG00000021676	Iqgap2	0.760296	0.0056032
ENSMUSG00000038068	Rnf144b	0.983129	0.00567497
ENSMUSG00000024121	Atp6v0c	0.445478	0.00585021
ENSMUSG00000070327	Rnf213	0.42289	0.00601897
ENSMUSG00000079018	Ly6c1	0.431742	0.00602798
ENSMUSG00000025921	Rdh10	-0.564231	0.006252
ENSMUSG00000016487	Ppfibp1	-0.434567	0.00629191
ENSMUSG00000029108	Pcdh7	0.673324	0.00629349
ENSMUSG00000094686	Ccl21a	4.49994	0.00629897
ENSMUSG00000032503	Arpp21	2.47555	0.00635329
ENSMUSG00000022971	Ifnar2	0.468552	0.00641123
ENSMUSG00000031595	Pdgfrl	0.893298	0.00653693
ENSMUSG00000017830	Dhx58	0.489247	0.00658828
ENSMUSG00000020695	Mrc2	0.451052	0.00663527
ENSMUSG00000021732	Fgf10	-0.528699	0.00663638
ENSMUSG00000020954	Strn3	-0.451651	0.00670758
ENSMUSG00000019990	Pde7b	0.665847	0.00671732
ENSMUSG00000020889	Nr1d1	-0.44798	0.00692285
ENSMUSG00000024083	Pja2	-0.423873	0.00704836
ENSMUSG00000022055	Nefl	-0.683038	0.00706394
ENSMUSG00000024642	Tle4	0.494611	0.00710845
ENSMUSG00000053199	Arhgap20	1.65228	0.00717522
ENSMUSG00000021939	Ctsb	0.412494	0.00722318
ENSMUSG00000032243	Itga11	0.892471	0.0072373
ENSMUSG00000046410	Kcnk6	0.763667	0.0073186
ENSMUSG00000039982	Dtx4	0.580956	0.00735649
ENSMUSG00000026490	Cdc42bpa	-0.423302	0.00735774
ENSMUSG00000057074	Ces1g	-0.63688	0.00737744
ENSMUSG00000040033	Stat2	0.417083	0.00739741
ENSMUSG00000031253	Srpx2	0.778765	0.00742721
ENSMUSG00000031647	Mfap3l	-1.01387	0.00752791
ENSMUSG00000023868	Pde10a	0.913525	0.00759641
ENSMUSG00000004872	Pax3	-0.9361	0.0076213
ENSMUSG00000028883	Sema3a	-0.559881	0.00771701
ENSMUSG00000032377	Plscr4	-0.556765	0.00777339
ENSMUSG00000038816	Ctnnal1	-0.465898	0.00781289
ENSMUSG00000027800	Tm4sf1	-0.401313	0.00784645
ENSMUSG00000031342	Gpm6b	0.860222	0.00785285
ENSMUSG00000029571	Tmem106b	-0.458757	0.00788789
ENSMUSG00000058291	Zfp68	-0.571751	0.00795667
ENSMUSG00000000318	Clec10a	0.937691	0.00798048
ENSMUSG00000057914	Cacnb2	-0.47521	0.00806418
ENSMUSG00000022769	Sdf2l1	0.545536	0.00806654
ENSMUSG00000031561	Tenm3	-0.537163	0.00816547
ENSMUSG00000034109	Golim4	-0.41392	0.0082195
ENSMUSG00000031239	Itm2a	1.01751	0.00823349
ENSMUSG00000035352	Ccl12	0.616487	0.00832877
ENSMUSG00000022231	Sema5a	-0.483733	0.00845266
ENSMUSG00000005686	Ampd3	0.473666	0.00861148
ENSMUSG00000062456	Rpl9-ps6	-0.455224	0.00863276
ENSMUSG00000027111	Itga6	-0.425945	0.00874469
ENSMUSG00000040451	Sgms1	-0.445185	0.00876425
ENSMUSG00000062007	Hsh2d	0.875305	0.00879262
ENSMUSG00000045193	Cirbp	-0.578357	0.00882315
ENSMUSG00000018927	Ccl6	0.730361	0.00883664
ENSMUSG00000069833	Ahnak	-0.405076	0.00898554
ENSMUSG00000028986	Klhl7	-0.484755	0.00902944
ENSMUSG00000026278	Bok	-0.516201	0.00917643
ENSMUSG00000079435	Rpl36a	-0.401534	0.00929139
ENSMUSG00000026770	Il2ra	0.470063	0.00936817
ENSMUSG00000043542	Zc2hc1a	-0.45951	0.00937101
ENSMUSG00000024349	Sting1	0.411914	0.00946425
ENSMUSG00000032925	Itgbl1	-0.40111	0.00954926
ENSMUSG00000055254	Ntrk2	1.04035	0.00961288
ENSMUSG00000025213	Kazald1	-0.874851	0.00990698
ENSMUSG00000021508	Cxcl14	0.833713	0.00992905
ENSMUSG00000062937	Mtap	-0.410966	0.0100433
ENSMUSG00000026739	Bmi1	-0.459133	0.0100987
ENSMUSG00000073491	Ifi213	1.2188	0.0101697
ENSMUSG00000002204	Napsa	0.588105	0.0102008
ENSMUSG00000070737	Tmem35b	1.09783	0.010203
ENSMUSG00000035246	Pcyt1b	-0.654378	0.0103644
ENSMUSG00000007038	Neu1	0.562813	0.0104148
ENSMUSG00000020186	Csrp2	-0.532516	0.0104228
ENSMUSG00000042608	Stk40	0.428422	0.0104462
ENSMUSG00000022021	Diaph3	-0.442542	0.0106563
ENSMUSG00000026958	Dpp7	0.547434	0.0107455
ENSMUSG00000046694	Tent5b	0.899217	0.0107863
ENSMUSG00000038963	Slco4a1	0.617422	0.0108045
ENSMUSG00000038179	Slamf7	0.925462	0.010853
ENSMUSG00000001123	Lgals9	0.416306	0.0108603
ENSMUSG00000004655	Aqp1	-0.477842	0.0108936
ENSMUSG00000028597	Gpx7	0.676987	0.0108955
ENSMUSG00000053338	Tarm1	0.884685	0.0109408
ENSMUSG00000024597	Slc12a2	-0.433436	0.0111244
ENSMUSG00000024679	Ms4a6d	0.60454	0.0111667
ENSMUSG00000033585	Ndn	0.847661	0.0113089
ENSMUSG00000030427	Lilra6	0.77504	0.0114196
ENSMUSG00000007888	Crlf1	0.631416	0.0114763
ENSMUSG00000032265	Tent5a	0.781104	0.0116482
ENSMUSG00000050195	Scd4	-0.938753	0.0116665
ENSMUSG00000017493	Igfbp4	0.532015	0.0116688
ENSMUSG00000041120	Nbl1	0.836475	0.0116861
ENSMUSG00000009376	Met	-0.450863	0.011724
ENSMUSG00000067924	Rtl8b	0.892775	0.0117263
ENSMUSG00000036009	Mettl25	-0.639438	0.0118737
ENSMUSG00000020053	Igf1	0.893461	0.011905
ENSMUSG00000026153	Fam135a	-0.500363	0.0119195
ENSMUSG00000035561	Aldh1b1	0.782721	0.0121452
ENSMUSG00000037434	Slc30a1	0.450905	0.0122071
ENSMUSG00000019817	Plagl1	1.0045	0.0122432
ENSMUSG00000058589	Anks1b	-0.886006	0.0122894
ENSMUSG00000007891	Ctsd	0.386605	0.0123699
ENSMUSG00000037336	Mfsd2b	-1.04804	0.0123752
ENSMUSG00000025255	Zfhx4	0.749652	0.0124001
ENSMUSG00000007655	Cav1	-0.39342	0.0125406
ENSMUSG00000020105	Lrig3	0.966	0.0126573
ENSMUSG00000070469	Adamtsl3	-0.454231	0.0126701
ENSMUSG00000069495	Epc2	-0.449658	0.012697
ENSMUSG00000091649	Phf11b	0.528994	0.0127188
ENSMUSG00000052632	Asap2	-0.426417	0.0128983
ENSMUSG00000020601	Trib2	-0.403122	0.0130891
ENSMUSG00000020423	Btg2	0.49792	0.0131835
ENSMUSG00000002227	Mov10	0.417626	0.0132361
ENSMUSG00000025017	Pik3ap1	0.757004	0.0132573
ENSMUSG00000025610	Map3k7cl	1.93005	0.0133692
ENSMUSG00000047557	Lxn	-0.437061	0.0133903
ENSMUSG00000039704	Lmbrd2	-0.483653	0.0135316
ENSMUSG00000063450	Syne2	-0.384266	0.013553
ENSMUSG00000025812	Pard3	-0.39576	0.0136116
ENSMUSG00000048285	Frmd6	-0.388822	0.0136247
ENSMUSG00000059436	Max	0.393389	0.0136802
ENSMUSG00000002307	Daxx	0.519048	0.0137283
ENSMUSG00000024730	Ms4a8a	1.11368	0.0137717
ENSMUSG00000025608	Podxl	0.524282	0.0138997
ENSMUSG00000039217	Il18	0.691206	0.0139577
ENSMUSG00000034161	Scx	1.28723	0.0139607
ENSMUSG00000042272	Sestd1	-0.389721	0.0139726
ENSMUSG00000025268	Maged2	0.729791	0.0139967
ENSMUSG00000053477	Tcf4	-0.389165	0.0140153
ENSMUSG00000028480	Glipr2	0.727009	0.0140567
ENSMUSG00000037731	Themis2	0.821604	0.0140994
ENSMUSG00000062949	Atp11c	-0.485637	0.0141125
ENSMUSG00000050530	Fam171a1	-0.402172	0.0141253
ENSMUSG00000038058	Nod1	0.402139	0.0141665
ENSMUSG00000032968	Inha	-0.660636	0.0141908
ENSMUSG00000022051	Bnip3l	-0.404704	0.0143629
ENSMUSG00000029765	Plxna4	0.900682	0.0145709
ENSMUSG00000031264	Btk	0.782144	0.0146095
ENSMUSG00000029084	Cd38	0.899617	0.0147099
ENSMUSG00000004267	Eno2	-0.616751	0.0148858
ENSMUSG00000074746	Pdzd8	-0.393197	0.0149342
ENSMUSG00000034416	Pkd1l2	1.14554	0.015017
ENSMUSG00000067424	Zfp563	-0.632616	0.0150457
ENSMUSG00000043964	Orai3	0.477842	0.0151288
ENSMUSG00000049225	Pdp1	-0.43691	0.0151614
ENSMUSG00000052512	Nav2	-0.378233	0.0152445
ENSMUSG00000020122	Egfr	0.521258	0.0152572
ENSMUSG00000015437	Gzmb	0.388591	0.0153275
ENSMUSG00000034377	Tulp4	-0.366155	0.0154561
ENSMUSG00000031217	Efnb1	1.00693	0.0154674
ENSMUSG00000025060	Slk	-0.373346	0.0156005
ENSMUSG00000029321	Slc10a6	1.27905	0.0156075
ENSMUSG00000054404	Slfn5	0.564687	0.015744
ENSMUSG00000027408	Cpxm1	0.818194	0.0157615
ENSMUSG00000074342	I830077J02Rik	0.829862	0.0157929
ENSMUSG00000034021	Pds5b	-0.454907	0.0158113
ENSMUSG00000041828	Abca8a	1.45218	0.0158257
ENSMUSG00000017756	Slc12a7	0.516297	0.0160693
ENSMUSG00000078566	Bnip3	-0.908129	0.0162124
ENSMUSG00000031103	Elf4	0.382556	0.0163374
ENSMUSG00000016256	Ctsz	0.382618	0.016502
ENSMUSG00000015947	Fcgr1	0.692309	0.0165533
ENSMUSG00000038295	Atg9b	-0.394723	0.0166897
ENSMUSG00000005360	Slc1a3	0.846603	0.0167215
ENSMUSG00000027177	Hipk3	-0.377693	0.0168427
ENSMUSG00000072941	Sod3	0.836056	0.0168465
ENSMUSG00000024431	Nr3c1	-0.37664	0.0168546
ENSMUSG00000041607	Mbp	0.914187	0.0170864
ENSMUSG00000028024	Enpep	1.19227	0.0171071
ENSMUSG00000035840	Lysmd3	-0.531724	0.0171849
ENSMUSG00000046743	Fat4	0.627446	0.017274
ENSMUSG00000050721	Plekho2	0.366065	0.0174347
ENSMUSG00000034959	Rubcnl	0.896031	0.0174757
ENSMUSG00000032446	Eomes	0.61339	0.0175325
ENSMUSG00000030134	Rasgef1a	2.10391	0.017665
ENSMUSG00000037104	Socs5	-0.370834	0.0181801
ENSMUSG00000030935	Acsm3	-2.00607	0.0182456
ENSMUSG00000026981	Il1rn	0.611236	0.0182506
ENSMUSG00000051166	Eml5	-0.495255	0.0183134
ENSMUSG00000024011	Pi16	0.856724	0.0184265
ENSMUSG00000042349	Ikbke	0.533847	0.0184606
ENSMUSG00000027977	Ndst3	-0.628671	0.0185126
ENSMUSG00000039191	Rbpj	-0.367411	0.0186065
ENSMUSG00000026112	Coa5	0.364884	0.0186161
ENSMUSG00000012535	Tnpo3	-0.368453	0.0188694
ENSMUSG00000044452	Zfp507	-0.392649	0.018943
ENSMUSG00000029366	Dck	0.390826	0.0189438
ENSMUSG00000024180	Pgap6	0.450876	0.0189827
ENSMUSG00000027514	Zbp1	0.362695	0.0190035
ENSMUSG00000064147	Rab44	0.693965	0.0190769
ENSMUSG00000009097	Tbx1	2.87479	0.0193476
ENSMUSG00000026627	Pacc1	0.52784	0.0195026
ENSMUSG00000059878	Zfp422	0.729891	0.0195299
ENSMUSG00000001156	Mxd1	0.627612	0.0196315
ENSMUSG00000018001	Cyth3	-0.356286	0.0197342
ENSMUSG00000057751	Megf6	1.79458	0.0197679
ENSMUSG00000047495	Dlgap2	-1.36969	0.0199728
ENSMUSG00000029403	Cdkl2	-0.496504	0.0200709
ENSMUSG00000027533	Fabp5	0.635176	0.0201806
ENSMUSG00000049502	Dtx3l	0.357332	0.0203404
ENSMUSG00000026253	Chrng	3.38123	0.0203934
ENSMUSG00000046982	Tshz1	-0.369796	0.0204064
ENSMUSG00000031563	Wwc2	-0.368999	0.0204252
ENSMUSG00000071657	Bscl2	0.469036	0.0204332
ENSMUSG00000022969	Il10rb	0.418059	0.0207308
ENSMUSG00000045322	Tlr9	0.897417	0.0207345
ENSMUSG00000026207	Speg	0.534089	0.0207631
ENSMUSG00000009281	Rarres2	0.394396	0.0209535
ENSMUSG00000007989	Fzd3	-0.760069	0.0210584
ENSMUSG00000018830	Myh11	1.20663	0.0210608
ENSMUSG00000018076	Med13l	-0.356338	0.0210768
ENSMUSG00000037211	Spry1	0.942854	0.0210791
ENSMUSG00000033355	Rtp4	0.371278	0.0213153
ENSMUSG00000028412	Slc44a1	-0.392155	0.0213274
ENSMUSG00000020467	Efemp1	0.699086	0.021363
ENSMUSG00000039741	Bahcc1	-0.414988	0.021371
ENSMUSG00000029470	P2rx4	0.499482	0.021401
ENSMUSG00000032583	Mon1a	0.499527	0.0214621
ENSMUSG00000032228	Tcf12	-0.353623	0.0215333
ENSMUSG00000028893	Sesn2	0.383438	0.0219852
ENSMUSG00000023143	Nagpa	0.4244	0.02203
ENSMUSG00000048376	F2r	-0.357016	0.0221821
ENSMUSG00000049130	C5ar1	0.664315	0.0221939
ENSMUSG00000003814	Calr	0.343539	0.0224687
ENSMUSG00000031343	Gabra3	1.57036	0.0225844
ENSMUSG00000041729	Coro2b	1.15299	0.0226588
ENSMUSG00000022534	Mefv	0.745169	0.0228261
ENSMUSG00000019943	Atp2b1	-0.380314	0.0229479
ENSMUSG00000038587	Akap12	0.457457	0.0229732
ENSMUSG00000029291	Rufy3	0.404076	0.0229815
ENSMUSG00000066113	Adamtsl1	0.914686	0.0230485
ENSMUSG00000074802	Gas2l3	-0.399822	0.0231634
ENSMUSG00000022707	Gbe1	-0.452774	0.0231812
ENSMUSG00000030516	Tjp1	-0.345153	0.0232496
ENSMUSG00000022661	Cd200	0.623457	0.0233566
ENSMUSG00000052560	Cpne8	0.643695	0.023363
ENSMUSG00000004837	Grap	0.51549	0.0233758
ENSMUSG00000034708	Grn	0.491381	0.0235242
ENSMUSG00000062861	Zfp28	-0.452179	0.0236303
ENSMUSG00000028199	Cryz	-0.386621	0.0236378
ENSMUSG00000094796	BC147527	0.936698	0.0236975
ENSMUSG00000025262	Fam120c	-0.448903	0.0237299
ENSMUSG00000018849	Wwc1	-0.581901	0.0238077
ENSMUSG00000073591	Pcdhb22	-0.472594	0.0238544
ENSMUSG00000032890	Rims3	1.10151	0.0238627
ENSMUSG00000027115	Kif18a	-0.609173	0.0240651
ENSMUSG00000039542	Ncam1	0.936268	0.0242404
ENSMUSG00000046532	Ar	-0.736455	0.0242494
ENSMUSG00000034422	Parp14	0.350781	0.0243055
ENSMUSG00000021585	Cast	-0.346193	0.0244704
ENSMUSG00000026042	Col5a2	0.679587	0.0245331
ENSMUSG00000054676	1600014C10Rik	0.403666	0.0245379
ENSMUSG00000047671	Dynlt4	-2.14168	0.0245652
ENSMUSG00000031283	Chrdl1	2.40696	0.0249277
ENSMUSG00000041445	Mmrn2	0.469254	0.0249484
ENSMUSG00000029238	Clock	-0.414787	0.0249671
ENSMUSG00000031314	Taf1	-0.358244	0.0250123
ENSMUSG00000037892	Pcdh18	-0.36964	0.0250414
ENSMUSG00000031673	Cdh11	0.600256	0.025095
ENSMUSG00000026271	Gpr35	0.623184	0.0250955
ENSMUSG00000074794	Arrdc3	-0.37406	0.0251309
ENSMUSG00000090556	Olfr753-ps1	1.9736	0.0251953
ENSMUSG00000022641	Bbx	-0.364	0.0252448
ENSMUSG00000038679	Trps1	-0.366833	0.0253269
ENSMUSG00000028926	Cdk14	-0.355193	0.0253754
ENSMUSG00000014329	Bicc1	0.639274	0.0254315
ENSMUSG00000024074	Crim1	-0.355367	0.0254362
ENSMUSG00000038037	Socs1	0.493751	0.025479
ENSMUSG00000046794	Ppp1r3b	0.468801	0.0257492
ENSMUSG00000024976	Shoc2	-0.363367	0.0257998
ENSMUSG00000025278	Flnb	-0.343137	0.025807
ENSMUSG00000032786	Alas1	0.372624	0.0258096
ENSMUSG00000027654	Fam83d	-0.430106	0.0258672
ENSMUSG00000018924	Alox15	2.01914	0.0259122
ENSMUSG00000067212	H2-T23	0.552939	0.0259875
ENSMUSG00000021245	Mlh3	-0.472705	0.0259902
ENSMUSG00000058558	Rpl5	-0.334478	0.0260337
ENSMUSG00000026259	Ngef	-0.430569	0.0260366
ENSMUSG00000011831	Evi5	-0.390503	0.0260634
ENSMUSG00000022883	Robo1	0.88848	0.0261202
ENSMUSG00000032508	Myd88	0.386655	0.0261206
ENSMUSG00000024776	Stambpl1	0.455143	0.0261342
ENSMUSG00000039851	4932438H23Rik	2.55234	0.0261701
ENSMUSG00000040488	Ltbp4	-0.536397	0.0262084
ENSMUSG00000027168	Pax6	-0.457098	0.0262087
ENSMUSG00000037138	Aff3	1.09673	0.026362
ENSMUSG00000012443	Kif11	-0.397247	0.0263875
ENSMUSG00000030787	Lyve1	0.947892	0.0266334
ENSMUSG00000089876	Tmem102	2.11897	0.0266464
ENSMUSG00000001281	Itgb7	0.412393	0.0267112
ENSMUSG00000028018	Gstcd	-0.394538	0.0267227
ENSMUSG00000038975	Rabggtb	-0.331937	0.026854
ENSMUSG00000030208	Emp1	-0.336319	0.026864
ENSMUSG00000037280	Galnt6	0.609027	0.0268729
ENSMUSG00000030748	Il4ra	0.342448	0.0269187
ENSMUSG00000030142	Clec4e	0.86043	0.0269709
ENSMUSG00000043671	Dpy19l3	0.662432	0.0269976
ENSMUSG00000031444	F10	0.785595	0.0270761
ENSMUSG00000016995	Matn4	2.96568	0.027153
ENSMUSG00000029575	Mmab	-0.41284	0.027243
ENSMUSG00000038291	Snx25	-0.426262	0.0273092
ENSMUSG00000030759	Far1	-0.499872	0.027325
ENSMUSG00000043716	Rpl7	-0.357649	0.0274484
ENSMUSG00000020181	Nav3	-0.419503	0.0274793
ENSMUSG00000020432	Tcn2	0.748779	0.0275036
ENSMUSG00000048096	Lmod1	1.41093	0.0275299
ENSMUSG00000062157	Ifnlr1	2.67642	0.0275911
ENSMUSG00000079105	C7	4.04745	0.0276822
ENSMUSG00000056501	Cebpb	0.351085	0.0276927
ENSMUSG00000042254	Cilp	0.902576	0.0277266
ENSMUSG00000052688	Rab7b	-0.370385	0.0277505
ENSMUSG00000044197	Gpr146	0.49402	0.0279832
ENSMUSG00000032012	Nectin1	0.465956	0.0280163
ENSMUSG00000021750	Fam107a	1.78536	0.0281025
ENSMUSG00000003484	Cyp4f18	0.799605	0.0281301
ENSMUSG00000021589	Rhobtb3	-0.38176	0.0281558
ENSMUSG00000026317	Cln8	0.572245	0.0282112
ENSMUSG00000058799	Nap1l1	-0.337196	0.0282291
ENSMUSG00000032702	Kank1	-0.389939	0.0283291
ENSMUSG00000027162	Lin7c	-0.485797	0.0283359
ENSMUSG00000022148	Fyb	0.584276	0.0284742
ENSMUSG00000056602	Fry	0.607714	0.0285109
ENSMUSG00000039146	Ifi44l	0.650523	0.0286982
ENSMUSG00000029082	Bst1	0.488354	0.0288392
ENSMUSG00000025757	Hspa4l	-0.426797	0.0289419
ENSMUSG00000031987	Egln1	-0.361275	0.0290179
ENSMUSG00000022587	Ly6e	0.333019	0.0290532
ENSMUSG00000020100	Slc29a3	0.537783	0.0290785
ENSMUSG00000028351	Brinp1	2.12252	0.0291919
ENSMUSG00000066026	Dhrs3	0.377584	0.0292247
ENSMUSG00000071856	Mcc	-0.436495	0.0293351
ENSMUSG00000054641	Mmrn1	3.89765	0.0293542
ENSMUSG00000019775	Rgs17	-0.476999	0.0293787
ENSMUSG00000044703	Phf11a	0.57311	0.0295308
ENSMUSG00000066607	Insyn1	0.903378	0.0296441
ENSMUSG00000033952	Aspm	-0.370573	0.0296903
ENSMUSG00000018930	Ccl4	0.632618	0.0298754
ENSMUSG00000021624	Cd180	0.692036	0.0299331
ENSMUSG00000034456	Uroc1	-0.977773	0.0300794
ENSMUSG00000070661	Rnf186	2.60786	0.0300839
ENSMUSG00000020577	Tspan13	0.94406	0.0301949
ENSMUSG00000052776	Oas1a	0.464968	0.0302125
ENSMUSG00000059923	Grb2	0.384002	0.0302373
ENSMUSG00000006205	Htra1	0.504469	0.0302796
ENSMUSG00000044072	Eml6	-0.531923	0.0302904
ENSMUSG00000020400	Tnip1	0.337764	0.0303237
ENSMUSG00000021904	Sema3g	0.840174	0.0303361
ENSMUSG00000041187	Prkd2	0.375026	0.0305585
ENSMUSG00000053870	Fpgt	-0.400531	0.0306532
ENSMUSG00000030468	Siglecg	1.12737	0.0306561
ENSMUSG00000020774	Aspa	-0.553467	0.0307323
ENSMUSG00000060126	Tpt1	-0.322289	0.0309272
ENSMUSG00000031548	Sfrp1	0.590857	0.0309536
ENSMUSG00000027322	Siglec1	0.779896	0.0309567
ENSMUSG00000030046	Bmp10	2.51974	0.0310032
ENSMUSG00000005893	Nr2c2	-0.369514	0.0311229
ENSMUSG00000026249	Serpine2	0.53363	0.0312023
ENSMUSG00000027540	Ptpn1	0.393483	0.0312514
ENSMUSG00000036256	Igfbp7	0.471369	0.0312599
ENSMUSG00000031558	Slit2	-0.526431	0.0312789
ENSMUSG00000038174	Fam126b	-0.723099	0.0313618
ENSMUSG00000053062	Jam2	0.718697	0.0314826
ENSMUSG00000078350	Smim1	1.288	0.0316074
ENSMUSG00000019838	Slc16a10	0.712909	0.0316244
ENSMUSG00000022584	Ly6c2	0.845687	0.0317217
ENSMUSG00000040957	Cables1	1.46146	0.0317458
ENSMUSG00000034761	Map4k5	-0.382637	0.0318935
ENSMUSG00000037966	Ninj1	0.47577	0.0319076
ENSMUSG00000028373	Astn2	1.36118	0.0320384
ENSMUSG00000047875	Gpr157	0.754779	0.0320678
ENSMUSG00000036526	Card11	0.637355	0.032206
ENSMUSG00000042228	Lyn	0.633136	0.0323535
ENSMUSG00000018800	Abca5	-0.460224	0.0326913
ENSMUSG00000016382	Pls3	-0.385092	0.0326963
ENSMUSG00000024737	Slc15a3	0.552946	0.0327371
ENSMUSG00000026104	Stat1	0.344607	0.0327594
ENSMUSG00000029186	Pi4k2b	-0.37411	0.0329985
ENSMUSG00000022098	Bmp1	0.341463	0.0330243
ENSMUSG00000032033	Barx2	1.67094	0.0330254
ENSMUSG00000030020	Prickle2	0.715003	0.0331284
ENSMUSG00000035891	Cerk	0.339975	0.0332621
ENSMUSG00000032348	Gsta4	-0.537514	0.0332658
ENSMUSG00000037321	Tap1	0.33001	0.0333665
ENSMUSG00000023456	Tpi1	-0.330839	0.0334357
ENSMUSG00000022586	Ly6i	1.21722	0.033689
ENSMUSG00000038943	Prc1	-0.347832	0.0337347
ENSMUSG00000045917	Tmem268	0.470604	0.0338761
ENSMUSG00000001870	Ltbp1	-0.32385	0.0339135
ENSMUSG00000022440	C1qtnf6	0.361206	0.034055
ENSMUSG00000026893	Gca	0.747206	0.034066
ENSMUSG00000037977	6430571L13Rik	1.76387	0.0341921
ENSMUSG00000026628	Atf3	0.610584	0.0342049
ENSMUSG00000073889	Il11ra1	0.418008	0.0342824
ENSMUSG00000029231	Pdgfra	0.336998	0.0342956
ENSMUSG00000003378	Grik5	-0.351524	0.0343564
ENSMUSG00000052212	Cd177	0.929277	0.0344188
ENSMUSG00000026781	Acbd5	-0.428007	0.0344364
ENSMUSG00000022280	Rnf19a	-0.36111	0.0344543
ENSMUSG00000031375	Bgn	0.692273	0.0345357
ENSMUSG00000053470	Kdm3a	-0.343015	0.0345991
ENSMUSG00000036144	Meox2	0.707522	0.0346037
ENSMUSG00000030284	Creld1	0.565326	0.0347344
ENSMUSG00000040852	Plekhh2	-0.332313	0.0347711
ENSMUSG00000030557	Mef2a	-0.330076	0.034786
ENSMUSG00000022203	Efs	0.81593	0.0348261
ENSMUSG00000036810	Cnep1r1	-0.371525	0.0349417
ENSMUSG00000055069	Rab39	1.08889	0.0349961
ENSMUSG00000031983	2310022B05Rik	-0.322549	0.0350167
ENSMUSG00000022377	Asap1	-0.326653	0.0350177
ENSMUSG00000024644	Cndp2	0.48683	0.0350976
ENSMUSG00000036667	Tcaf1	0.604665	0.0351094
ENSMUSG00000036381	P2ry14	0.610087	0.0351318
ENSMUSG00000039209	Rpl39l	-0.397433	0.0353352
ENSMUSG00000030180	Kdm5a	-0.370715	0.0354147
ENSMUSG00000030967	Zranb1	-0.38065	0.0354714
ENSMUSG00000000275	Trim25	0.334122	0.0355043
ENSMUSG00000028494	Plin2	0.337188	0.0355682
ENSMUSG00000038884	Shfl	0.544168	0.0358507
ENSMUSG00000013974	Mcemp1	0.914087	0.0361052
ENSMUSG00000031320	Rps4x	-0.312376	0.0361984
ENSMUSG00000022265	Ank	-0.316353	0.0362344
ENSMUSG00000024613	Tcof1	0.325137	0.0362387
ENSMUSG00000028161	Ppp3ca	-0.330485	0.0362648
ENSMUSG00000022180	Slc7a8	0.546278	0.0363127
ENSMUSG00000020176	Grb10	0.662339	0.0363365
ENSMUSG00000043157	Arl11	0.693775	0.036379
ENSMUSG00000082976	Gm15056	1.17629	0.0363869
ENSMUSG00000020949	Fkbp3	-0.418998	0.0364047
ENSMUSG00000020681	Ace	0.737045	0.0365549
ENSMUSG00000047139	Cd24a	1.10917	0.0366422
ENSMUSG00000034329	Brip1	-0.448459	0.0366955
ENSMUSG00000054263	Lifr	0.784643	0.0367109
ENSMUSG00000097993	Ptprv	0.667019	0.0367495
ENSMUSG00000024511	Rab27b	-0.602756	0.0367503
ENSMUSG00000023972	Ptk7	0.45224	0.0369552
ENSMUSG00000073375	Lrrc30	1.78299	0.0370684
ENSMUSG00000029664	Tfpi2	0.761515	0.0371277
ENSMUSG00000031340	Gabre	1.70408	0.037328
ENSMUSG00000022973	Synj1	0.339061	0.0373623
ENSMUSG00000034854	Mfsd12	0.469136	0.0374007
ENSMUSG00000021728	Emb	0.63774	0.0374202
ENSMUSG00000028402	Mpdz	0.708358	0.0374911
ENSMUSG00000025192	Entpd7	0.426413	0.037599
ENSMUSG00000037725	Ckap2	-0.334121	0.0377894
ENSMUSG00000008683	Rps15a	-0.314033	0.0379229
ENSMUSG00000026187	Xrcc5	-0.383166	0.0380299
ENSMUSG00000043263	Ifi209	0.777998	0.0380845
ENSMUSG00000034723	Tmx4	-0.363619	0.0381258
ENSMUSG00000031442	Mcf2l	0.624937	0.0381532
ENSMUSG00000018819	Lsp1	0.551201	0.0381599
ENSMUSG00000030711	Sult1a1	0.52377	0.0381894
ENSMUSG00000038936	Sccpdh	-0.379783	0.0381987
ENSMUSG00000045672	Col27a1	0.599164	0.0382228
ENSMUSG00000071281	Zfp65	-0.534613	0.0382363
ENSMUSG00000022844	Pdia5	0.468397	0.0382667
ENSMUSG00000045294	Insig1	-0.339815	0.0382726
ENSMUSG00000017697	Ada	0.594509	0.0383174
ENSMUSG00000068747	Sort1	1.16706	0.0383588
ENSMUSG00000029189	Sel1l3	1.02552	0.0384245
ENSMUSG00000027397	Slc20a1	-0.322994	0.0386971
ENSMUSG00000070639	Lrrc8b	-0.359375	0.0387167
ENSMUSG00000048047	Zbtb33	-0.378504	0.0387473
ENSMUSG00000046324	Ermp1	0.349202	0.0387725
ENSMUSG00000026764	Kif5c	0.808683	0.0388155
ENSMUSG00000020000	Moxd1	0.82495	0.0388184
ENSMUSG00000000127	Fer	-0.347556	0.0388221
ENSMUSG00000002489	Tiam1	0.49753	0.0388291
ENSMUSG00000032419	Tbx18	0.95927	0.0388555
ENSMUSG00000026335	Pam	-0.322974	0.0389705
ENSMUSG00000015766	Eps8	-0.317552	0.0389737
ENSMUSG00000004707	Ly9	0.425892	0.0389853
ENSMUSG00000069662	Marcks	0.776255	0.0390288
ENSMUSG00000030029	Lrig1	-0.31266	0.0393649
ENSMUSG00000053930	Shisa6	1.09052	0.0393911
ENSMUSG00000033170	Card10	0.548739	0.0394245
ENSMUSG00000029490	Mfsd7a	0.84027	0.0395629
ENSMUSG00000079481	Nhsl2	0.673422	0.0395739
ENSMUSG00000039013	Siglecf	2.02941	0.03976
ENSMUSG00000002076	Hsf2bp	1.54593	0.0399077
ENSMUSG00000030067	Foxp1	-0.328453	0.039954
ENSMUSG00000046318	Ccbe1	1.1513	0.0400358
ENSMUSG00000029638	Glcci1	-1.04657	0.0401053
ENSMUSG00000062991	Nrg1	-0.337435	0.0401259
ENSMUSG00000037286	Stag1	-0.341222	0.0402991
ENSMUSG00000020099	Unc5b	-0.320243	0.0403089
ENSMUSG00000055675	Kbtbd11	0.957172	0.0403846
ENSMUSG00000030551	Nr2f2	-0.346878	0.0405365
ENSMUSG00000052102	Gnpda1	0.335722	0.0405942
ENSMUSG00000034853	Acot11	0.986001	0.0408394
ENSMUSG00000031398	Plxna3	-0.326685	0.0408813
ENSMUSG00000046169	Adamts6	-0.368548	0.0409432
ENSMUSG00000003282	Plag1	-0.540745	0.0409839
ENSMUSG00000021025	Nfkbia	0.329324	0.0410598
ENSMUSG00000079685	Ulbp1	-0.441432	0.0410783
ENSMUSG00000039701	Usp53	-0.5844	0.0411
ENSMUSG00000037410	Tbc1d2b	0.407236	0.0411288
ENSMUSG00000004542	Psg19	-1.33947	0.0411431
ENSMUSG00000058571	Gpc6	0.978243	0.0412357
ENSMUSG00000022351	Sqle	-0.339355	0.0414254
ENSMUSG00000056204	Pgpep1	0.403835	0.0414517
ENSMUSG00000035725	Prkx	0.338384	0.0414541
ENSMUSG00000046908	Ltb4r1	0.677939	0.0415189
ENSMUSG00000025738	Fbxl16	-0.329771	0.0417527
ENSMUSG00000039801	Cplane1	-0.334095	0.0417873
ENSMUSG00000023067	Cdkn1a	0.340927	0.0418168
ENSMUSG00000005397	Nid1	0.527277	0.0418384
ENSMUSG00000005233	Spc25	-0.426721	0.0418481
ENSMUSG00000016494	Cd34	-0.304679	0.0419014
ENSMUSG00000074227	Spint2	0.886575	0.0419104
ENSMUSG00000027104	Atf2	-0.337281	0.0420838
ENSMUSG00000030577	Cd22	0.878467	0.0421491
ENSMUSG00000023830	Igf2r	0.459743	0.0421683
ENSMUSG00000039308	Ndst2	0.338475	0.0422092
ENSMUSG00000049307	Fut4	0.743776	0.042212
ENSMUSG00000067071	Hes6	0.627644	0.0422247
ENSMUSG00000021012	Zc3h14	-0.314839	0.0422255
ENSMUSG00000021708	Rasgrf2	0.881937	0.0422788
ENSMUSG00000030515	Tarsl2	-0.425019	0.0423748
ENSMUSG00000029007	Agtrap	0.308011	0.0423848
ENSMUSG00000029426	Scarb2	0.316459	0.0424133
ENSMUSG00000000317	Bcl6b	-0.331302	0.0425699
ENSMUSG00000019969	Psen1	0.317068	0.0426042
ENSMUSG00000037465	Klf10	-0.317793	0.0426142
ENSMUSG00000036273	Lrrk2	-0.33035	0.0426978
ENSMUSG00000091387	Gcnt4	-0.41816	0.0427309
ENSMUSG00000020086	Macroh2a2	1.06068	0.0427801
ENSMUSG00000038388	Pals2	-0.339304	0.0428659
ENSMUSG00000058258	Idi1	-0.508222	0.0429387
ENSMUSG00000032280	Tle3	0.332864	0.042951
ENSMUSG00000020261	Slc36a1	0.331632	0.0429899
ENSMUSG00000041671	Pyroxd1	-0.519569	0.043062
ENSMUSG00000038079	Tmem237	-0.359198	0.0432529
ENSMUSG00000030770	Parva	-0.312668	0.0432847
ENSMUSG00000039137	Whrn	1.30543	0.0433104
ENSMUSG00000034613	Ppm1h	0.655699	0.0435398
ENSMUSG00000024659	Anxa1	-0.379862	0.0437051
ENSMUSG00000028600	Podn	0.708305	0.043738
ENSMUSG00000043832	Clec4a3	0.820524	0.04377
ENSMUSG00000028414	Fktn	-0.3884	0.0438082
ENSMUSG00000024259	Slc25a46	-0.338159	0.0438492
ENSMUSG00000031379	Pir	-0.453497	0.0440617
ENSMUSG00000055435	Maf	0.746086	0.044084
ENSMUSG00000019917	Septin10	-0.381437	0.0441031
ENSMUSG00000062873	Olfr1355	-Inf	0.0441733
ENSMUSG00000023132	Gzma	0.378531	0.044276
ENSMUSG00000027799	Nbea	-0.375592	0.044323
ENSMUSG00000050310	Rictor	-0.387676	0.0443484
ENSMUSG00000069763	Tmem100	1.33276	0.0445061
ENSMUSG00000063605	Ccdc102a	0.372973	0.044539
ENSMUSG00000019899	Lama2	0.806171	0.0445785
ENSMUSG00000003934	Efnb3	0.908448	0.0448137
ENSMUSG00000027699	Ect2	-0.340783	0.0448233
ENSMUSG00000034731	Dgkh	0.549478	0.0448697
ENSMUSG00000028699	Tspan1	Inf	0.0449524
ENSMUSG00000032289	Thsd4	-0.323175	0.0450056
ENSMUSG00000039759	Thap3	-0.377884	0.0452508
ENSMUSG00000025475	Adgra1	2.01173	0.0452656
ENSMUSG00000039616	Mocos	0.436302	0.0453187
ENSMUSG00000032322	Pstpip1	0.583624	0.0454441
ENSMUSG00000035539	Ccdc180	1.66861	0.0454686
ENSMUSG00000001300	Efnb2	-0.32058	0.0456552
ENSMUSG00000063455	D630045J12Rik	-0.353075	0.0457374
ENSMUSG00000019857	Asf1a	-0.595275	0.0458442
ENSMUSG00000045333	Zfp423	0.765641	0.045851
ENSMUSG00000040907	Atp1a3	0.416496	0.0460784
ENSMUSG00000074361	C5ar2	-0.84559	0.0462766
ENSMUSG00000028189	Ctbs	-0.470474	0.0463458
ENSMUSG00000027861	Casq2	1.91883	0.0465014
ENSMUSG00000025216	Lbx1	1.78799	0.0465022
ENSMUSG00000042323	Pbrm1	-0.334179	0.0465115
ENSMUSG00000008575	Nfib	-0.386976	0.0466598
ENSMUSG00000025790	Slco3a1	0.702985	0.046912
ENSMUSG00000023949	Tcte1	-3.09174	0.0469157
ENSMUSG00000096210	H1f0	-0.325522	0.0470032
ENSMUSG00000045896	Paip2b	-0.351994	0.0470061
ENSMUSG00000055240	Zfp101	-0.518509	0.0470096
ENSMUSG00000051483	Cbr1	0.564615	0.047059
ENSMUSG00000025555	Farp1	-0.314264	0.0472002
ENSMUSG00000021996	Esd	-0.310468	0.0472246
ENSMUSG00000026222	Sp100	0.313411	0.0472339
ENSMUSG00000035513	Ntng2	0.66284	0.0473487
ENSMUSG00000037526	Atg14	-0.434375	0.0473767
ENSMUSG00000057181	5730455P16Rik	-0.407637	0.0473877
ENSMUSG00000073399	Trim40	-0.942127	0.0474336
ENSMUSG00000039765	Cc2d2a	-0.345413	0.0476159
ENSMUSG00000019810	Fuca2	0.521984	0.0476558
ENSMUSG00000026235	Epha4	1.27483	0.0477527
ENSMUSG00000024378	Stard4	-0.395944	0.0477691
ENSMUSG00000029376	Mthfd2l	-0.422692	0.0477875
ENSMUSG00000034855	Cxcl10	0.482073	0.0478183
ENSMUSG00000001348	Acp5	0.807452	0.0478867
ENSMUSG00000054409	Tmem74	-0.466341	0.0480243
ENSMUSG00000062168	Ppef1	-0.464064	0.0480368
ENSMUSG00000026442	Nfasc	1.21637	0.0480556
ENSMUSG00000037624	Kcnk2	-0.419319	0.0480844
ENSMUSG00000042742	Bmt2	-0.376744	0.0481696
ENSMUSG00000019796	Lrp11	-0.337204	0.0481877
ENSMUSG00000019846	Lama4	0.561602	0.0482737
ENSMUSG00000038736	Nudcd1	-0.414843	0.0483303
ENSMUSG00000021451	Sema4d	0.742534	0.0483578
ENSMUSG00000026307	Scly	0.391402	0.0484382
ENSMUSG00000031523	Dlc1	0.712909	0.048464
ENSMUSG00000017652	Cd40	0.638758	0.0484751
ENSMUSG00000044022	Pcdhb21	-0.500302	0.0485619
ENSMUSG00000019539	Rcn3	0.773297	0.0488031
ENSMUSG00000029061	Mmp23	0.686084	0.0488141
ENSMUSG00000026193	Fn1	-0.311738	0.0488356
ENSMUSG00000028709	Mob3c	0.357113	0.0489402
ENSMUSG00000037638	Zbtb42	0.476434	0.0492588
ENSMUSG00000029686	Cul1	-0.350553	0.0492957
ENSMUSG00000026566	Mpzl1	-0.403317	0.0493053
ENSMUSG00000038855	Itpkb	0.442849	0.0493309
ENSMUSG00000048776	Pthlh	-0.557316	0.0494596
ENSMUSG00000035861	Tmprss11b	-0.88966	0.0495667
ENSMUSG00000022811	Zfp148	-0.328691	0.0495713
ENSMUSG00000013584	Aldh1a2	0.897145	0.0496262
ENSMUSG00000017897	Eya2	0.796926	0.0496923
ENSMUSG00000031927	1700012B09Rik	-0.34645	0.0497464
ENSMUSG00000030798	Cd37	0.616336	0.0499251
ENSMUSG00000023025	Larp4	-0.367575	0.049934
ENSMUSG00000000983	Wfdc18	4.21177	0.0500493
ENSMUSG00000015829	Tnr	-0.97553	0.0501739
ENSMUSG00000029247	Paics	-0.308137	0.050192
ENSMUSG00000042246	Tmc7	1.87595	0.0501961
ENSMUSG00000050075	Gpr171	0.744923	0.0502395
ENSMUSG00000037697	Ddhd1	0.325872	0.0503064
ENSMUSG00000045767	B230219D22Rik	-0.309921	0.0503384
ENSMUSG00000022831	Hcls1	0.691369	0.0504571
ENSMUSG00000034614	Pik3ip1	0.698898	0.0504663
ENSMUSG00000024998	Plce1	0.652243	0.0504706
ENSMUSG00000025743	Sdc3	0.664618	0.0504707
ENSMUSG00000031207	Msn	0.471738	0.0504951
ENSMUSG00000032661	Oas3	0.44617	0.0506712
ENSMUSG00000047881	Rell1	-0.353062	0.0506762
ENSMUSG00000024076	Vit	2.26542	0.0506828
ENSMUSG00000023959	Clic5	-0.329294	0.0507408
ENSMUSG00000015961	Adss	-0.371077	0.0507634
ENSMUSG00000058355	Abce1	-0.344585	0.0507703
ENSMUSG00000050188	Lsm10	0.427866	0.0507822
ENSMUSG00000030352	Tspan9	-0.303482	0.0508625
ENSMUSG00000079038	D130040H23Rik	1.05682	0.0508724
ENSMUSG00000068742	Cry2	-0.345781	0.0508796
ENSMUSG00000066151	Fkbp15	0.305098	0.0509768
ENSMUSG00000020473	Aebp1	0.494287	0.0510483
ENSMUSG00000024805	Pcgf5	-0.333619	0.05109
ENSMUSG00000037266	Rsrp1	0.310365	0.0511484
ENSMUSG00000027435	Cd93	0.559296	0.0511862
ENSMUSG00000028019	Pdgfc	0.530141	0.0512945
ENSMUSG00000057967	Fgf18	0.854118	0.0513058
ENSMUSG00000022479	Vdr	0.335397	0.051396
ENSMUSG00000001120	Pcbp3	0.948188	0.0514847
ENSMUSG00000048546	Tob2	0.310924	0.0515614
ENSMUSG00000038578	Susd1	0.770585	0.0516177
ENSMUSG00000026814	Eng	0.589253	0.0516557
ENSMUSG00000025862	Stag2	-0.402435	0.0516718
ENSMUSG00000017760	Ctsa	0.506832	0.0517303
ENSMUSG00000067049	Unc93a	1.4153	0.0518135
ENSMUSG00000005871	Apc	-0.307337	0.0518654
ENSMUSG00000024678	Ms4a4d	0.481972	0.0519285
ENSMUSG00000075592	Nynrin	0.76572	0.0519722
ENSMUSG00000004070	Hmox2	0.340749	0.0520637
ENSMUSG00000004814	Ccl24	0.816671	0.0522796
ENSMUSG00000021537	Cetn3	-0.38009	0.0523189
ENSMUSG00000001119	Col6a1	0.586988	0.0524083
ENSMUSG00000041488	Stx3	0.390074	0.0524164
ENSMUSG00000047945	Marcksl1	0.600014	0.0524965
ENSMUSG00000001741	Il16	1.02366	0.0525014
ENSMUSG00000029787	Avl9	-0.33658	0.0525207
ENSMUSG00000028792	Ak2	0.311632	0.0526103
ENSMUSG00000043535	Setx	-0.321563	0.0526561
ENSMUSG00000047462	Gpr141b	1.31848	0.0527411
ENSMUSG00000020476	Dbnl	0.294363	0.0527948
ENSMUSG00000050549	Fam241a	0.432959	0.0528069
ENSMUSG00000031292	Cdkl5	-0.470856	0.0529025
ENSMUSG00000034040	Galnt17	0.670071	0.0531283
ENSMUSG00000027805	Pfn2	-0.303791	0.0531333
ENSMUSG00000045103	Dmd	1.21375	0.0532414
ENSMUSG00000025232	Hexa	0.406381	0.053708
ENSMUSG00000042045	Sln	2.76236	0.053762
ENSMUSG00000045763	Basp1	0.391261	0.0537923
ENSMUSG00000047810	Ccdc88b	0.671987	0.0538025
ENSMUSG00000022996	Wnt10b	-0.416742	0.0538863
ENSMUSG00000021457	Syk	0.651848	0.0539155
ENSMUSG00000003955	Fam162a	-0.477766	0.0541635
ENSMUSG00000055775	Myh8	2.05576	0.0542724
ENSMUSG00000000266	Mid2	-0.361976	0.0543945
ENSMUSG00000034707	Gns	0.311788	0.0544044
ENSMUSG00000036208	Nepro	-0.350617	0.0544424
ENSMUSG00000027611	Procr	0.364475	0.0544817
ENSMUSG00000038042	Ptpdc1	-0.35445	0.0545238
ENSMUSG00000000142	Axin2	1.32354	0.0545819
ENSMUSG00000028175	Depdc1a	-0.636596	0.0546553
ENSMUSG00000026979	Psd4	0.502861	0.0546944
ENSMUSG00000030043	Tacr1	0.876245	0.0548248
ENSMUSG00000026779	Mastl	-0.54764	0.0548739
ENSMUSG00000019997	Ccn2	0.516053	0.0549477
ENSMUSG00000001128	Cfp	0.569535	0.0550776
ENSMUSG00000031304	Il2rg	0.501163	0.0551216
ENSMUSG00000025212	Sfxn3	-0.303818	0.0551474
ENSMUSG00000030921	Trim30a	0.358565	0.0551798
ENSMUSG00000030107	Usp18	0.598343	0.0552139
ENSMUSG00000059834	Sclt1	-0.7566	0.0553009
ENSMUSG00000035875	AI182371	-0.980879	0.05536
ENSMUSG00000011382	Dhdh	0.648937	0.0554129
ENSMUSG00000024044	Epb41l3	0.54971	0.0554412
ENSMUSG00000015085	Entpd2	1.16164	0.055474
ENSMUSG00000067714	Lpar5	0.848924	0.0555011
ENSMUSG00000021712	Trim23	-0.402152	0.0556395
ENSMUSG00000039063	Echdc3	-0.382742	0.0556428
ENSMUSG00000022445	Cyp2d26	-Inf	0.0558056
ENSMUSG00000002699	Lcp2	0.707068	0.0560918
ENSMUSG00000025498	Irf7	0.467856	0.0561023
ENSMUSG00000021242	Npc2	0.291703	0.0562769
ENSMUSG00000074622	Mafb	0.751836	0.0564811
ENSMUSG00000027993	Trim2	-0.362243	0.0565193
ENSMUSG00000029190	D5Ertd579e	-0.303999	0.0565296
ENSMUSG00000066800	Rnasel	0.339566	0.0565782
ENSMUSG00000027365	Trpm7	-0.331666	0.0568264
ENSMUSG00000031197	Vbp1	-0.379161	0.0568979
ENSMUSG00000042793	Lgr6	-0.631201	0.0573244
ENSMUSG00000064179	Tnnt1	1.83853	0.0573491
ENSMUSG00000026004	Kansl1l	-0.385852	0.0573665
ENSMUSG00000020524	Gria1	-1.22453	0.0575046
ENSMUSG00000022505	Emp2	-0.29229	0.057537
ENSMUSG00000020456	Ogdh	0.292303	0.0575458
ENSMUSG00000032076	Cadm1	-0.296186	0.0576175
ENSMUSG00000033769	Exoc6b	-0.296326	0.0576655
ENSMUSG00000020661	Dnmt3a	0.316788	0.05782
ENSMUSG00000027306	Nusap1	-0.333774	0.0579556
ENSMUSG00000043953	Ccrl2	0.737506	0.0580744
ENSMUSG00000072572	Slc39a2	1.12283	0.0581838
ENSMUSG00000003847	Nfat5	-0.36608	0.0583172
ENSMUSG00000028184	Adgrl2	0.349715	0.0584792
ENSMUSG00000054640	Slc8a1	0.764609	0.0584803
ENSMUSG00000028718	Stil	-0.374014	0.0584825
ENSMUSG00000030156	Cd69	0.483016	0.0584946
ENSMUSG00000009030	Pdcl	-0.346839	0.0585818
ENSMUSG00000068874	Selenbp1	0.503895	0.0585892
ENSMUSG00000027221	Chst1	-0.30143	0.058646
ENSMUSG00000032652	Crebl2	-0.347237	0.0586615
ENSMUSG00000032750	Gab3	0.77355	0.0587848
ENSMUSG00000061780	Cfd	2.3168	0.0588117
ENSMUSG00000048126	Col6a3	0.585974	0.0588773
ENSMUSG00000037316	Bag4	-0.450832	0.0589687
ENSMUSG00000054792	Klhl18	0.344518	0.0591923
ENSMUSG00000029659	Medag	0.698493	0.0592304
ENSMUSG00000033295	Ptprf	0.35831	0.0592352
ENSMUSG00000006373	Pgrmc1	-0.333476	0.0593825
ENSMUSG00000003283	Hck	0.659165	0.0594705
ENSMUSG00000071713	Csf2rb	0.686075	0.0597752
ENSMUSG00000026622	Nek2	-0.330196	0.0598797
ENSMUSG00000029580	Actb	0.276817	0.0599019
ENSMUSG00000044583	Tlr7	0.570079	0.0600671
ENSMUSG00000029377	Ereg	-0.365078	0.0601015
ENSMUSG00000024030	Abcg1	0.637483	0.0601161
ENSMUSG00000046808	Atp10d	0.85866	0.0601222
ENSMUSG00000021536	Adcy2	0.90631	0.0601912
ENSMUSG00000040537	Adam22	0.846449	0.0602101
ENSMUSG00000038244	Mical2	-0.298126	0.0602464
ENSMUSG00000023886	Smoc2	1.31354	0.0602832
ENSMUSG00000045287	Rtn4rl1	1.21729	0.0602868
ENSMUSG00000031299	Pdha1	-0.290453	0.0603192
ENSMUSG00000039206	Daglb	0.593863	0.0603203
ENSMUSG00000031391	L1cam	0.625898	0.0604945
ENSMUSG00000001506	Col1a1	0.605239	0.0605157
ENSMUSG00000030259	Rassf8	-0.492723	0.060532
ENSMUSG00000118559	A930007A09Rik	0.97983	0.0605351
ENSMUSG00000026975	Dph7	-0.384772	0.0605654
ENSMUSG00000037337	Map4k1	0.551381	0.0605683
ENSMUSG00000036617	Etl4	-0.332158	0.0607047
ENSMUSG00000039252	Lgi2	1.44598	0.0607725
ENSMUSG00000042190	Cmklr1	0.798324	0.0608228
ENSMUSG00000022221	Ripk3	0.58547	0.0608565
ENSMUSG00000001986	Gria3	0.704482	0.0608695
ENSMUSG00000071862	Lrrtm2	-0.440396	0.0609511
ENSMUSG00000041144	Dnah7b	4.14231	0.0609965
ENSMUSG00000030922	Lyrm1	0.616455	0.0610261
ENSMUSG00000021591	Glrx	0.3024	0.0611607
ENSMUSG00000051506	Wdfy4	0.79188	0.061264
ENSMUSG00000020363	Gfpt2	0.795701	0.0612855
ENSMUSG00000051000	Fhip1a	-0.346646	0.0613374
ENSMUSG00000022305	Lrp12	0.315355	0.0614164
ENSMUSG00000028341	Nr4a3	0.436388	0.061564
ENSMUSG00000079084	Ccdc82	-0.304962	0.0616348
ENSMUSG00000058818	Pirb	0.711074	0.061697
ENSMUSG00000020844	Nxn	0.364509	0.0617327
ENSMUSG00000057789	Bak1	0.303186	0.0617881
ENSMUSG00000020330	Hmmr	-0.448662	0.0619571
ENSMUSG00000038535	Zfp280d	0.745893	0.0620273
ENSMUSG00000032285	Dnaja4	0.66135	0.0620278
ENSMUSG00000027803	Wwtr1	-0.283923	0.0621098
ENSMUSG00000036898	Zfp157	-0.444682	0.0622755
ENSMUSG00000034648	Lrrn1	2.29969	0.0622996
ENSMUSG00000004698	Hdac9	-0.369089	0.0624692
ENSMUSG00000022146	Osmr	0.437665	0.0624842
ENSMUSG00000023015	Racgap1	-0.287644	0.062489
ENSMUSG00000090124	Ugt1a7c	0.578437	0.0625313
ENSMUSG00000050106	Tmc8	0.79711	0.0625428
ENSMUSG00000030047	Arhgap25	0.581941	0.0626535
ENSMUSG00000046561	Arsj	-0.345354	0.0628297
ENSMUSG00000022108	Itm2b	0.281064	0.0628414
ENSMUSG00000037253	Mex3c	-0.313662	0.0629111
ENSMUSG00000034308	Sdr42e1	0.722285	0.0629123
ENSMUSG00000025534	Gusb	0.477116	0.0630169
ENSMUSG00000034799	Unc13a	-0.367111	0.0630496
ENSMUSG00000031125	3830403N18Rik	-0.734413	0.063085
ENSMUSG00000033972	Zfp944	-0.683978	0.0631349
ENSMUSG00000027848	Olfml3	0.616992	0.063258
ENSMUSG00000025290	Rps24	-0.287225	0.0632676
ENSMUSG00000090958	Lrrc32	0.799392	0.0633232
ENSMUSG00000006800	Sulf2	0.477188	0.0633347
ENSMUSG00000099689	Zfp383	-0.429686	0.0633623
ENSMUSG00000022016	Akap11	-0.303761	0.0634276
ENSMUSG00000026356	Dars	-0.297185	0.0635377
ENSMUSG00000059456	Ptk2b	0.442177	0.063723
ENSMUSG00000036438	Calm2	-0.274353	0.0638282
ENSMUSG00000018293	Pfn1	0.280784	0.063898
ENSMUSG00000040797	Iqsec3	2.89452	0.0639205
ENSMUSG00000034652	Cd300a	0.845503	0.0639369
ENSMUSG00000021806	Nid2	0.31599	0.0640389
ENSMUSG00000033871	Ppargc1b	0.455817	0.0642018
ENSMUSG00000021171	Esyt2	-0.285273	0.0643889
ENSMUSG00000055184	Fam72a	0.677458	0.0644878
ENSMUSG00000021549	Rasa1	-0.371577	0.064516
ENSMUSG00000032184	Lysmd2	0.649757	0.0645571
ENSMUSG00000027428	Rbbp9	-0.351339	0.0646382
ENSMUSG00000027778	Ift80	-0.38821	0.0646518
ENSMUSG00000028532	Cachd1	0.76175	0.0648115
ENSMUSG00000032024	Clmp	0.51176	0.0648963
ENSMUSG00000024247	Pkdcc	0.788475	0.0651652
ENSMUSG00000021190	Lgmn	0.485072	0.065208
ENSMUSG00000047123	Ticam1	0.341727	0.0652109
ENSMUSG00000031792	Usb1	0.321914	0.0652309
ENSMUSG00000001663	Gstt1	1.11189	0.0652467
ENSMUSG00000034612	Chst11	0.484896	0.0653052
ENSMUSG00000027386	Fbln7	1.0284	0.0653219
ENSMUSG00000053702	Nebl	1.90241	0.0653469
ENSMUSG00000029275	Gfi1	0.634653	0.0654197
ENSMUSG00000018593	Sparc	0.336479	0.0655029
ENSMUSG00000055296	Tmem245	-0.319577	0.0656097
ENSMUSG00000063873	Slc24a3	0.719519	0.0658683
ENSMUSG00000038456	Dennd2a	0.664844	0.0660052
ENSMUSG00000026389	Steap3	0.556848	0.0660236
ENSMUSG00000055639	Dach1	1.31876	0.0660245
ENSMUSG00000074825	Itpripl1	0.609246	0.0660432
ENSMUSG00000024885	Aldh3b1	0.349109	0.0660893
ENSMUSG00000049047	Armcx3	0.516545	0.0661234
ENSMUSG00000042460	C1galt1	-0.339285	0.0661369
ENSMUSG00000025220	Oga	-0.291215	0.0661806
ENSMUSG00000028053	Ash1l	-0.295537	0.0662339
ENSMUSG00000026748	Plxdc2	0.738541	0.0663201
ENSMUSG00000096188	Cmtm4	-0.302678	0.0663469
ENSMUSG00000025025	Mxi1	-0.322709	0.0663541
ENSMUSG00000030061	Uba3	-0.363566	0.0663585
ENSMUSG00000028312	Smc2	-0.427114	0.0664574
ENSMUSG00000074417	Pira12	0.616421	0.0665583
ENSMUSG00000045534	Kcna5	0.97386	0.0668225
ENSMUSG00000021870	Slmap	-0.297233	0.0670641
ENSMUSG00000074513	Arfip1	-0.558308	0.0671855
ENSMUSG00000027082	Tfpi	-0.339524	0.0672156
ENSMUSG00000059741	Myl3	1.975	0.0672488
ENSMUSG00000024891	Slc29a2	-0.406727	0.0673046
ENSMUSG00000026786	Apbb1ip	0.273177	0.0673571
ENSMUSG00000041515	Irf8	0.598654	0.067484
ENSMUSG00000019876	Pkib	0.710658	0.067634
ENSMUSG00000061068	Mcpt4	1.16418	0.0677597
ENSMUSG00000046805	Mpeg1	0.647353	0.0678024
ENSMUSG00000022793	B4galt4	0.684173	0.0678383
ENSMUSG00000034271	Jdp2	0.304269	0.0678723
ENSMUSG00000031838	Ifi30	0.613335	0.0678904
ENSMUSG00000032000	Birc3	0.517356	0.0678929
ENSMUSG00000075700	Selenot	-0.287675	0.0679643
ENSMUSG00000048720	Tbc1d12	-0.412883	0.067974
ENSMUSG00000062310	Glrp1	-0.417334	0.0679841
ENSMUSG00000032312	Csk	0.34654	0.0680346
ENSMUSG00000031962	Cdh15	1.56455	0.0680713
ENSMUSG00000038872	Zfhx3	-0.306399	0.0682421
ENSMUSG00000052270	Fpr2	0.626423	0.0682793
ENSMUSG00000053347	Zfp943	-0.512401	0.0683687
ENSMUSG00000003545	Fosb	-0.334834	0.0683699
ENSMUSG00000040723	Rcsd1	0.764942	0.0684553
ENSMUSG00000031627	Irf2	0.287224	0.0685704
ENSMUSG00000034910	Pygo1	0.980775	0.0686311
ENSMUSG00000001864	Aif1l	0.666154	0.0686376
ENSMUSG00000039943	Plcb4	-0.494496	0.0687969
ENSMUSG00000028030	Tbck	-0.321472	0.0689316
ENSMUSG00000046658	Zfp316	-0.330826	0.0690255
ENSMUSG00000003206	Ebi3	0.770459	0.0691186
ENSMUSG00000022053	Ebf2	0.815946	0.0692889
ENSMUSG00000024070	Prkd3	0.644291	0.0693923
ENSMUSG00000051735	Rinl	0.664443	0.0694482
ENSMUSG00000026163	Sphkap	2.4282	0.0694835
ENSMUSG00000042473	Tbc1d8b	-0.509063	0.0695269
ENSMUSG00000036882	Arhgap33	-0.373211	0.0696371
ENSMUSG00000005125	Ndrg1	-0.593789	0.0698722
ENSMUSG00000009731	Kcnd1	0.65978	0.070119
ENSMUSG00000078429	Ctdsp2	-0.287405	0.0701599
ENSMUSG00000021257	Angel1	0.573654	0.0701611
ENSMUSG00000019848	Popdc3	1.06519	0.0702331
ENSMUSG00000032633	Flcn	0.317025	0.0703966
ENSMUSG00000039046	Usp6nl	-0.313382	0.0704057
ENSMUSG00000050556	Kcnb1	1.26859	0.0704353
ENSMUSG00000022421	Nptxr	-0.294711	0.0704599
ENSMUSG00000050379	Septin6	0.389434	0.0706571
ENSMUSG00000056498	Tmem154	0.760585	0.0707485
ENSMUSG00000023827	Agpat4	0.332512	0.0707552
ENSMUSG00000002409	Dyrk1b	0.550446	0.0708255
ENSMUSG00000037405	Icam1	0.678369	0.0710563
ENSMUSG00000061878	Sphk1	0.626368	0.0710619
ENSMUSG00000029217	Tec	0.537988	0.0711274
ENSMUSG00000027669	Gnb4	0.594193	0.0711573
ENSMUSG00000004151	Etv1	-0.303989	0.0711667
ENSMUSG00000037379	Spon2	0.415746	0.07119
ENSMUSG00000033460	Armcx1	0.952644	0.0712412
ENSMUSG00000048911	Rnf24	-0.311045	0.0712466
ENSMUSG00000020676	Ccl11	0.82392	0.0712851
ENSMUSG00000063268	Parp10	0.295151	0.0713554
ENSMUSG00000020814	Mxra7	-0.297987	0.0713774
ENSMUSG00000070501	Ifi214	0.814278	0.0714234
ENSMUSG00000016496	Cd274	0.435746	0.0715934
ENSMUSG00000093661	Eif4e3	0.663472	0.0716116
ENSMUSG00000024795	Kif20b	-0.467492	0.0717253
ENSMUSG00000029771	Irf5	0.603054	0.0717896
ENSMUSG00000031644	Nek1	-0.361513	0.0717927
ENSMUSG00000042616	Oscp1	-0.527209	0.0717986
ENSMUSG00000026586	Prrx1	-0.42094	0.071993
ENSMUSG00000020130	Tbc1d15	-0.302262	0.0720303
ENSMUSG00000053964	Lgals4	-0.484126	0.0720897
ENSMUSG00000028273	Pdlim5	-0.27279	0.0721136
ENSMUSG00000029191	Rfc1	-0.286037	0.0721943
ENSMUSG00000045636	Mtus1	0.401956	0.0722923
ENSMUSG00000028793	Rnf19b	0.288451	0.0723185
ENSMUSG00000059970	Hspa2	0.467475	0.0723377
ENSMUSG00000024423	Impact	-0.306177	0.0724633
ENSMUSG00000053846	Lipg	1.58377	0.0725098
ENSMUSG00000025076	Casp7	0.327862	0.0725591
ENSMUSG00000032417	Rwdd2a	-1.24247	0.0725663
ENSMUSG00000035158	Mitf	-0.299808	0.0725727
ENSMUSG00000026251	Chrnd	2.54436	0.0725801
ENSMUSG00000027951	Adar	0.285382	0.0726809
ENSMUSG00000024201	Kdm4b	-0.303035	0.0727004
ENSMUSG00000023885	Thbs2	-0.468109	0.072751
ENSMUSG00000031385	Plxnb3	0.8029	0.072804
ENSMUSG00000035177	Nlrp2	-1.7552	0.0728355
ENSMUSG00000032122	Slc37a2	0.543719	0.0729152
ENSMUSG00000028618	Tmem59	0.296652	0.0729251
ENSMUSG00000045838	Ccdc9b	-0.303586	0.0729668
ENSMUSG00000022946	Dop1b	0.289395	0.0731432
ENSMUSG00000047907	Tshz2	0.609247	0.0731524
ENSMUSG00000066705	Fxyd6	1.0766	0.0732473
ENSMUSG00000040624	Plekhg1	0.475876	0.073257
ENSMUSG00000031355	Arhgap6	-0.404412	0.0733548
ENSMUSG00000024098	Twsg1	-0.273279	0.0737889
ENSMUSG00000024087	Cyp1b1	0.877928	0.073908
ENSMUSG00000057191	AB124611	0.705835	0.0739369
ENSMUSG00000021822	Plau	0.399096	0.0739551
ENSMUSG00000070565	Rasal2	-0.306579	0.0740069
ENSMUSG00000059049	Frem1	1.37684	0.0741234
ENSMUSG00000031897	Psmb10	0.278391	0.074174
ENSMUSG00000019564	Arid3a	0.349658	0.0742719
ENSMUSG00000044952	Kctd21	0.5745	0.0743446
ENSMUSG00000064090	Vrk2	0.395735	0.0743693
ENSMUSG00000028033	Kcnq5	1.10984	0.0743874
ENSMUSG00000031714	Gab1	0.698557	0.0745022
ENSMUSG00000021567	Nkd2	1.18908	0.0745921
ENSMUSG00000052957	Gas1	0.494018	0.0746379
ENSMUSG00000031165	Was	0.698365	0.0746908
ENSMUSG00000035208	Slfn8	0.431538	0.0747141
ENSMUSG00000023919	Cenpq	-0.458041	0.0747458
ENSMUSG00000026288	Inpp5d	0.628724	0.0747658
ENSMUSG00000054520	Sh3bp2	0.385971	0.0747886
ENSMUSG00000035459	Stab2	0.927365	0.0748163
ENSMUSG00000023963	Cyp39a1	-0.588743	0.0748923
ENSMUSG00000010307	Tmem86a	0.500962	0.0749504
ENSMUSG00000002847	Pla1a	0.468943	0.0749593
ENSMUSG00000036565	Ttyh3	0.435883	0.0749659
ENSMUSG00000031880	Rrad	0.813665	0.0750585
ENSMUSG00000050592	Fam78a	0.947245	0.0750748
ENSMUSG00000033016	Nfatc1	0.275409	0.0751356
ENSMUSG00000039648	Kyat1	0.613906	0.0751434
ENSMUSG00000022101	Fgf17	-1.0635	0.0751507
ENSMUSG00000032855	Pkd1	-0.273946	0.0752474
ENSMUSG00000020009	Ifngr1	0.305333	0.0753321
ENSMUSG00000023908	Pkmyt1	-0.329455	0.0754565
ENSMUSG00000031971	Ccsap	-0.356606	0.0757927
ENSMUSG00000046157	Tmem229b	0.492441	0.0758559
ENSMUSG00000021733	Slc4a7	-0.359123	0.0758946
ENSMUSG00000068923	Syt11	0.437598	0.075949
ENSMUSG00000026605	Cenpf	-0.524841	0.0760808
ENSMUSG00000042099	Kank3	0.51206	0.0761333
ENSMUSG00000030220	Arhgdib	0.26882	0.0761466
ENSMUSG00000027656	Ccn5	0.876545	0.0761631
ENSMUSG00000018395	Kif3a	-0.316311	0.0762755
ENSMUSG00000027009	Itga4	0.680785	0.0762852
ENSMUSG00000022833	Ccdc14	-0.355728	0.0763945
ENSMUSG00000028842	Ago3	-0.303984	0.0763979
ENSMUSG00000022912	Pros1	0.315197	0.0764566
ENSMUSG00000018199	Ro60	-0.672904	0.0765538
ENSMUSG00000045822	Zswim3	0.408699	0.0766892
ENSMUSG00000071714	Csf2rb2	0.667047	0.0767548
ENSMUSG00000022401	Xpnpep3	-0.318877	0.0768495
ENSMUSG00000061119	Prcp	0.54694	0.0768695
ENSMUSG00000025366	Esyt1	0.360387	0.0769216
ENSMUSG00000026737	Pip4k2a	0.289873	0.0769544
ENSMUSG00000070564	Ntn5	-0.571723	0.0770672
ENSMUSG00000039529	Atp8b1	0.471024	0.0771124
ENSMUSG00000001700	Gramd3	0.605102	0.0771301
ENSMUSG00000015944	Castor2	0.477632	0.07714
ENSMUSG00000026674	Ddr2	-0.264984	0.0772086
ENSMUSG00000004043	Stat5a	0.326367	0.0772521
ENSMUSG00000027506	Tpd52	0.493142	0.0773045
ENSMUSG00000020806	Rhbdf2	0.426942	0.0773433
ENSMUSG00000019852	Arfgef3	1.3058	0.0773545
ENSMUSG00000070605	Zfp992	0.881347	0.0773582
ENSMUSG00000010358	Ifi35	0.38471	0.0773889
ENSMUSG00000021945	Zmym2	-0.310915	0.0774549
ENSMUSG00000075254	Heg1	0.603474	0.0776114
ENSMUSG00000024754	Cemip2	0.292488	0.0777012
ENSMUSG00000018822	Sfrp5	2.42595	0.0780576
ENSMUSG00000029767	Calu	-0.2596	0.0781054
ENSMUSG00000118346	Tmem179b	0.386105	0.0781246
ENSMUSG00000021998	Lcp1	0.624589	0.0781707
ENSMUSG00000022033	Pbk	-0.329755	0.0782916
ENSMUSG00000073639	Rab18	-0.287249	0.0783313
ENSMUSG00000015882	Lcorl	-0.602151	0.0784171
ENSMUSG00000026579	F5	1.25036	0.0785013
ENSMUSG00000071724	Smpd5	0.862505	0.0785242
ENSMUSG00000033542	Arhgef5	0.609368	0.0786326
ENSMUSG00000037855	Zfp365	-0.307838	0.0786347
ENSMUSG00000096054	Syne1	-0.271515	0.0786675
ENSMUSG00000000378	Ccm2	0.292388	0.0786753
ENSMUSG00000026821	Ralgds	0.425712	0.0786847
ENSMUSG00000030278	Cidec	2.18589	0.078715
ENSMUSG00000028108	Ecm1	0.259367	0.0789144
ENSMUSG00000049470	Aff4	-0.28103	0.0789297
ENSMUSG00000057604	Lmcd1	1.1032	0.0790184
ENSMUSG00000078497	Zfp978	-1.02506	0.0791014
ENSMUSG00000028035	Dnajb4	-0.40363	0.079288
ENSMUSG00000066152	Slc31a2	0.546644	0.0793663
ENSMUSG00000038518	Jarid2	0.36303	0.0793789
ENSMUSG00000044042	Fmn1	-0.281927	0.079398
ENSMUSG00000068129	Cst7	0.437234	0.0794484
ENSMUSG00000022894	Adamts5	0.696131	0.0794997
ENSMUSG00000022607	Ptk2	-0.271208	0.079513
ENSMUSG00000047793	Sned1	0.527737	0.0795574
ENSMUSG00000031303	Map3k15	0.542255	0.0796846
ENSMUSG00000045594	Glb1	0.286302	0.0797028
ENSMUSG00000051034	Zfp11	-0.359972	0.079711
ENSMUSG00000027099	Mtx2	-0.292709	0.0797343
ENSMUSG00000048249	Crebrf	-0.351624	0.0797412
ENSMUSG00000015217	Hmgb3	-0.336104	0.0797542
ENSMUSG00000021779	Thrb	-0.369943	0.0798109
ENSMUSG00000074651	Mcidas	-1.56483	0.0798186
ENSMUSG00000048865	Arhgap30	0.644651	0.0799135
ENSMUSG00000029201	Ugdh	-0.272321	0.079973
ENSMUSG00000021009	Ptpn21	-0.281338	0.0800919
ENSMUSG00000024308	Tapbp	0.260349	0.0801222
ENSMUSG00000056569	Mpz	3.25433	0.0803227
ENSMUSG00000019124	Scrn1	-0.298068	0.0804236
ENSMUSG00000001802	Lrp3	0.784118	0.0806929
ENSMUSG00000000392	Fap	0.523276	0.0807219
ENSMUSG00000028654	Mycl	0.97464	0.0807956
ENSMUSG00000020231	Dip2a	-0.288589	0.0808009
ENSMUSG00000027860	Vangl1	-0.29769	0.080817
ENSMUSG00000039697	Ncoa7	-0.340397	0.080832
ENSMUSG00000032009	Sesn3	0.598109	0.0809091
ENSMUSG00000015880	Ncapg	-0.314546	0.0809474
ENSMUSG00000026039	Sgo2a	-0.561518	0.0809648
ENSMUSG00000021969	Zdhhc20	-0.416677	0.0810141
ENSMUSG00000025935	Tram1	0.313021	0.0810561
ENSMUSG00000035314	Gdpd5	0.540912	0.0811956
ENSMUSG00000041777	Cir1	-0.440131	0.0812616
ENSMUSG00000002602	Axl	-0.266014	0.0812716
ENSMUSG00000029603	Dtx1	1.55336	0.0813956
ENSMUSG00000031778	Cx3cl1	0.603244	0.0814085
ENSMUSG00000061787	Rps17	-0.263086	0.0815212
ENSMUSG00000050994	Adgb	1.31523	0.0815481
ENSMUSG00000028389	Zfp37	-2.01246	0.0816179
ENSMUSG00000032915	Adgre4	1.23055	0.08169
ENSMUSG00000052749	Trim30b	0.741617	0.0817093
ENSMUSG00000028478	Clta	0.272302	0.0817583
ENSMUSG00000020654	Adcy3	0.389089	0.0817667
ENSMUSG00000029202	Pds5a	-0.276024	0.0818055
ENSMUSG00000004266	Ptpn6	0.703408	0.0818088
ENSMUSG00000029821	Gsdme	-0.373369	0.0818378
ENSMUSG00000047497	Adamts12	0.385904	0.0819342
ENSMUSG00000005089	Slc1a2	-0.40178	0.0819475
ENSMUSG00000030064	Frmd4b	0.698883	0.0819885
ENSMUSG00000036534	Slc38a7	0.30728	0.0820568
ENSMUSG00000048924	Ccdc125	0.673437	0.0822404
ENSMUSG00000030766	Arhgap17	0.282823	0.0824094
ENSMUSG00000035692	Isg15	0.551125	0.0824297
ENSMUSG00000054939	Zfp174	0.993085	0.0824421
ENSMUSG00000013663	Pten	-0.305667	0.082473
ENSMUSG00000075470	Alg10b	-0.322356	0.0825271
ENSMUSG00000024383	Map3k2	-0.326566	0.0825303
ENSMUSG00000004791	Pgf	-0.557364	0.0826196
ENSMUSG00000025915	Sgk3	0.635822	0.0826359
ENSMUSG00000021262	Evl	0.474107	0.0826632
ENSMUSG00000027217	Tspan18	1.1806	0.082669
ENSMUSG00000060206	Zfp462	-0.295662	0.0826826
ENSMUSG00000031934	Panx1	0.820582	0.0827996
ENSMUSG00000021598	Med10	-0.267397	0.0828171
ENSMUSG00000025959	Klf7	-0.280929	0.0828448
ENSMUSG00000027639	Samhd1	0.253284	0.0828557
ENSMUSG00000078920	Ifi47	0.26316	0.0830621
ENSMUSG00000033554	Dph5	-0.308472	0.0831214
ENSMUSG00000055994	Nod2	0.568854	0.083217
ENSMUSG00000039396	Neil3	-0.353272	0.0832254
ENSMUSG00000033629	Hacd3	0.308876	0.0834223
ENSMUSG00000018209	Stk4	0.308683	0.0834312
ENSMUSG00000027890	Gstm4	0.700719	0.0834773
ENSMUSG00000053897	Slc39a8	0.705292	0.0835305
ENSMUSG00000027170	Eif3m	-0.274308	0.0835464
ENSMUSG00000027508	Pag1	0.393216	0.0836383
ENSMUSG00000040433	Zbtb38	-0.278489	0.0837761
ENSMUSG00000018774	Cd68	0.481473	0.0838156
ENSMUSG00000014602	Kif1a	1.02793	0.0839805
ENSMUSG00000020173	Cobl	0.663419	0.0841832
ENSMUSG00000072294	Klf12	0.953971	0.0841864
ENSMUSG00000006678	Pola1	-0.377816	0.0842227
ENSMUSG00000029005	Draxin	0.779409	0.0842974
ENSMUSG00000001517	Foxm1	-0.267009	0.084299
ENSMUSG00000005364	Il5ra	Inf	0.0843185
ENSMUSG00000013921	Clip3	0.585173	0.0844129
ENSMUSG00000028207	Asph	-0.274334	0.0844426
ENSMUSG00000020460	Rps27a	-0.260959	0.0844476
ENSMUSG00000033644	Piwil2	0.53126	0.0844791
ENSMUSG00000078853	Igtp	0.289229	0.0845169
ENSMUSG00000058126	Tpm3-rs7	0.254511	0.0847636
ENSMUSG00000006273	Atp6v1b2	0.266059	0.0848162
ENSMUSG00000020709	Adap2	0.556921	0.0848242
ENSMUSG00000050565	Tor1aip2	0.278156	0.084873
ENSMUSG00000043008	Klhl6	0.792341	0.0850212
ENSMUSG00000042572	Ube2q1	0.276857	0.0850363
ENSMUSG00000070284	Gmppb	0.387126	0.0850371
ENSMUSG00000040296	Ddx58	0.317801	0.085131
ENSMUSG00000040124	Gorab	-0.401016	0.0851541
ENSMUSG00000030761	Myo7a	0.605523	0.0852226
ENSMUSG00000016458	Wt1	1.14855	0.0852408
ENSMUSG00000030654	Arl6ip1	0.585468	0.0852616
ENSMUSG00000062691	Cebpzos	-1.38795	0.085312
ENSMUSG00000005043	Sgsh	0.450619	0.0853339
ENSMUSG00000060550	H2-Q7	0.863708	0.0853375
ENSMUSG00000074899	Sptbn5	0.76632	0.0853436
ENSMUSG00000006216	Clcnkb	-1.34325	0.0853821
ENSMUSG00000034903	Cobll1	-0.275873	0.0853859
ENSMUSG00000032578	Cish	0.534598	0.0855306
ENSMUSG00000020733	Slc9a3r1	0.358104	0.0855781
ENSMUSG00000020818	Mfsd11	0.311771	0.0855901
ENSMUSG00000069874	Irgm2	0.311759	0.0857521
ENSMUSG00000034573	Ptpn13	-0.273505	0.0858249
ENSMUSG00000024261	Syt4	-0.842101	0.0858967
ENSMUSG00000034317	Trim59	-0.326858	0.0860212
ENSMUSG00000026728	Vim	-0.261787	0.0860444
ENSMUSG00000071708	Sms	-0.285511	0.0861248
ENSMUSG00000053158	Fes	0.286933	0.0861612
ENSMUSG00000063975	Slco1a5	-0.490891	0.0861984
ENSMUSG00000031827	Cotl1	0.641201	0.0863491
ENSMUSG00000111375	Btbd8	-0.537509	0.0864289
ENSMUSG00000035934	Pknox2	1.27094	0.0864377
ENSMUSG00000039239	Tgfb2	0.774485	0.086512
ENSMUSG00000061882	Ccdc62	-0.649176	0.0865185
ENSMUSG00000073131	Vma21	-0.288186	0.0865426
ENSMUSG00000047222	Rnase2a	1.81058	0.0865492
ENSMUSG00000074141	Il4i1	3.8642	0.0865664
ENSMUSG00000025002	Cyp2c55	-0.329842	0.0866279
ENSMUSG00000018500	Adora2b	0.747074	0.0866415
ENSMUSG00000032691	Nlrp3	0.519623	0.0866662
ENSMUSG00000052087	Rgs14	0.656547	0.08671
ENSMUSG00000025240	Sacm1l	-0.288176	0.0867261
ENSMUSG00000062585	Cnr2	0.838451	0.0867859
ENSMUSG00000023940	Sgo1	-0.320287	0.0868334
ENSMUSG00000046434	Hnrnpa1	-0.257255	0.0869214
ENSMUSG00000044646	Zbtb7c	0.785246	0.0869271
ENSMUSG00000028496	Mllt3	-0.296089	0.0870493
ENSMUSG00000079164	Tlr5	0.671734	0.0870571
ENSMUSG00000060803	Gstp1	-0.348166	0.0871271
ENSMUSG00000032370	Lactb	0.323202	0.0871307
ENSMUSG00000022548	Apod	0.744365	0.0871601
ENSMUSG00000002111	Spi1	0.6719	0.0871861
ENSMUSG00000050821	Fam131a	0.860703	0.0874383
ENSMUSG00000021838	Samd4	-0.270582	0.0874429
ENSMUSG00000037742	Eef1a1	-0.255796	0.0875477
ENSMUSG00000030103	Bhlhe40	-0.271967	0.0875683
ENSMUSG00000003992	Ssbp2	-0.30568	0.0876043
ENSMUSG00000024420	Zfp521	0.544941	0.0876812
ENSMUSG00000059089	Fcgr4	0.728655	0.0877576
ENSMUSG00000033854	Kcnk10	1.33565	0.0878652
ENSMUSG00000027230	Creb3l1	0.606254	0.0878802
ENSMUSG00000003420	Fcgrt	0.475281	0.0878844
ENSMUSG00000046516	Cox17	0.435814	0.0878947
ENSMUSG00000065987	Cd209b	1.74494	0.0879111
ENSMUSG00000043939	A530064D06Rik	0.789696	0.0879162
ENSMUSG00000003575	Crtc1	-0.277942	0.0881259
ENSMUSG00000037685	Atp8a1	0.510213	0.0882155
ENSMUSG00000041827	Oasl1	0.529099	0.0882711
ENSMUSG00000035212	Leprot	0.291597	0.088377
ENSMUSG00000040151	Hs2st1	-0.284335	0.0883817
ENSMUSG00000021510	Zfp729a	-0.464077	0.0884661
ENSMUSG00000040653	Ppp1r14c	1.88706	0.0885038
ENSMUSG00000024943	Smc5	-0.397601	0.0885217
ENSMUSG00000036634	Mag	0.812216	0.0885667
ENSMUSG00000024696	Lpxn	0.531215	0.0886009
ENSMUSG00000027074	Slc43a3	0.545676	0.0887353
ENSMUSG00000033777	Tlr13	0.522312	0.0887447
ENSMUSG00000068036	Afdn	-0.265546	0.0887506
ENSMUSG00000022372	Sla	0.76239	0.0888542
ENSMUSG00000016528	Mapkapk2	0.264426	0.0888707
ENSMUSG00000078878	Gm14305	-0.647573	0.0889791
ENSMUSG00000020788	Atp2a3	0.721234	0.0889947
ENSMUSG00000031010	Usp9x	-0.323893	0.0890135
ENSMUSG00000022201	Zfr	-0.260492	0.0890597
ENSMUSG00000015937	Macroh2a1	0.262787	0.0890695
ENSMUSG00000051985	Igfn1	2.3815	0.0894847
ENSMUSG00000027206	Cops2	-0.469566	0.0895179
ENSMUSG00000004626	Stxbp2	0.585372	0.0895235
ENSMUSG00000040351	Ankib1	-0.272197	0.0895935
ENSMUSG00000024081	Cebpz	-0.2754	0.0896946
ENSMUSG00000021947	Cryl1	0.549574	0.089734
ENSMUSG00000038143	Stox2	0.789851	0.0897603
ENSMUSG00000029287	Tgfbr3	-0.455585	0.0897809
ENSMUSG00000072969	Armcx5	-0.461588	0.0899028
ENSMUSG00000096910	Zfp955b	-0.457212	0.0899135
ENSMUSG00000039936	Pik3cd	0.699215	0.0899171
ENSMUSG00000030786	Itgam	0.506649	0.0899202
ENSMUSG00000014932	Yes1	-0.475828	0.0899908
ENSMUSG00000030917	Tmem159	0.722777	0.0899997
ENSMUSG00000091264	Smim13	-0.32281	0.090008
ENSMUSG00000020340	Cyfip2	0.724865	0.0900255
ENSMUSG00000026970	Rbms1	-0.259329	0.0900274
ENSMUSG00000000791	Il12rb1	0.594956	0.0900412
ENSMUSG00000026773	Pfkfb3	0.621483	0.0901269
ENSMUSG00000058254	Tspan7	0.529541	0.0902775
ENSMUSG00000001833	Septin7	-0.399534	0.090437
ENSMUSG00000047867	Gimap6	0.572639	0.0904895
ENSMUSG00000020608	Smc6	-0.460231	0.0905489
ENSMUSG00000021796	Bmpr1a	-0.331005	0.0905918
ENSMUSG00000029359	Tesc	1.56646	0.0905968
ENSMUSG00000031755	Bbs2	-0.319423	0.0906245
ENSMUSG00000041782	Lad1	1.30994	0.0906429
ENSMUSG00000026825	Dnm1	-0.25922	0.0908777
ENSMUSG00000000805	Car4	0.861736	0.0910986
ENSMUSG00000017929	B4galt5	0.262212	0.0913467
ENSMUSG00000031576	Kcnu1	-0.382443	0.0913579
ENSMUSG00000027030	Stk39	0.588892	0.0915342
ENSMUSG00000028413	B4galt1	0.310531	0.0917077
ENSMUSG00000021466	Ptch1	-0.323705	0.0917102
ENSMUSG00000092035	Peg10	1.07617	0.0918552
ENSMUSG00000021013	Ttc8	-0.315114	0.0918759
ENSMUSG00000022799	Arhgap31	0.297437	0.0919351
ENSMUSG00000052949	Rnf157	0.624116	0.0919893
ENSMUSG00000038658	Ric1	0.271422	0.0920571
ENSMUSG00000043635	Adamts3	1.08965	0.0920772
ENSMUSG00000022012	Enox1	-0.47717	0.0921347
ENSMUSG00000029163	Emilin1	0.272366	0.092321
ENSMUSG00000041431	Ccnb1	-0.272986	0.0923455
ENSMUSG00000036990	Otud4	-0.269824	0.092385
ENSMUSG00000022702	Hira	-0.525601	0.0924352
ENSMUSG00000032334	Loxl1	0.691904	0.0925059
ENSMUSG00000027378	Nphp1	-0.331425	0.092602
ENSMUSG00000058690	Ccser2	-0.277049	0.0927204
ENSMUSG00000075271	Ttc30a1	1.04896	0.0927214
ENSMUSG00000026014	Raph1	-0.271642	0.0928062
ENSMUSG00000018334	Ksr1	0.299258	0.092834
ENSMUSG00000032194	Kank2	-0.257572	0.0928601
ENSMUSG00000054855	Rnd1	0.377576	0.0928669
ENSMUSG00000030872	Gga2	0.366942	0.0928755
ENSMUSG00000071478	H2ac7	2.3308	0.09288
ENSMUSG00000027134	Lpcat4	0.311096	0.0929609
ENSMUSG00000031166	Wdr13	-0.271365	0.0929721
ENSMUSG00000035236	Scai	-0.522133	0.093001
ENSMUSG00000049401	Ogfr	0.269113	0.0931364
ENSMUSG00000023912	Slc25a27	-0.399947	0.0932614
ENSMUSG00000016128	Stard13	-0.278826	0.0934218
ENSMUSG00000026418	Tnni1	0.751901	0.0935527
ENSMUSG00000087230	Mroh3	-3.68076	0.0935598
ENSMUSG00000071036	Gm10309	1.63028	0.0937165
ENSMUSG00000042659	Arrdc4	0.737626	0.0940739
ENSMUSG00000066861	Oas1g	0.506205	0.0942062
ENSMUSG00000046031	Calhm6	1.01629	0.0942653
ENSMUSG00000053411	Cbx7	-0.299693	0.0945488
ENSMUSG00000031393	Mecp2	-0.272934	0.0946541
ENSMUSG00000041353	Tmem29	-0.376258	0.0947893
ENSMUSG00000024614	Tmx3	-0.334985	0.0948239
ENSMUSG00000048450	Msx1	-0.361861	0.0948346
ENSMUSG00000029553	Tfec	0.378249	0.0948681
ENSMUSG00000043795	Prr33	0.824481	0.0949056
ENSMUSG00000028127	Abcd3	-0.285475	0.0949538
ENSMUSG00000043342	Hoxd9	1.66262	0.0949706
ENSMUSG00000022003	Slc25a30	-0.28897	0.0950685
ENSMUSG00000079267	Gm5930	-0.588274	0.095081
ENSMUSG00000000223	Drp2	0.54557	0.0950973
ENSMUSG00000032412	Atp1b3	0.294593	0.0951937
ENSMUSG00000026643	Nmt2	-0.269565	0.0952172
ENSMUSG00000073910	Mob3b	0.882452	0.0952249
ENSMUSG00000027204	Fbn1	0.594746	0.0953402
ENSMUSG00000038517	Tbkbp1	0.276734	0.0953584
ENSMUSG00000036902	Neto2	1.44776	0.0954911
ENSMUSG00000024781	Lipa	0.386216	0.0955392
ENSMUSG00000023960	Enpp5	0.804929	0.0955607
ENSMUSG00000027784	Ppm1l	-0.279587	0.0956001
ENSMUSG00000022965	Ifngr2	0.346153	0.0956841
ENSMUSG00000043903	Zfp469	0.552601	0.0956926
ENSMUSG00000041362	Shtn1	0.665585	0.0957663
ENSMUSG00000037815	Ctnna1	-0.254804	0.0957954
ENSMUSG00000048612	Myof	-0.262518	0.0959116
ENSMUSG00000018654	Ikzf1	0.713587	0.0959314
ENSMUSG00000044338	Aplnr	0.906043	0.0960275
ENSMUSG00000032548	Slco2a1	0.389675	0.0962742
ENSMUSG00000025318	Jph3	2.31165	0.0962778
ENSMUSG00000049562	Ap5b1	0.433128	0.0962904
ENSMUSG00000042942	Greb1l	-0.302242	0.0963263
ENSMUSG00000041831	Sytl3	0.623627	0.0963449
ENSMUSG00000003134	Tbc1d8	1.06369	0.0963457
ENSMUSG00000021831	Ero1a	-0.594014	0.0963471
ENSMUSG00000014550	Rbsn	-0.272869	0.0965442
ENSMUSG00000061740	Cyp2d22	0.82303	0.0968065
ENSMUSG00000024965	Fermt3	0.594915	0.0968491
ENSMUSG00000057948	Unc13d	0.678345	0.0968984
ENSMUSG00000025429	Pstpip2	0.747806	0.0970167
ENSMUSG00000049641	Vgll2	1.75796	0.0970226
ENSMUSG00000056342	Usp34	-0.271593	0.0970992
ENSMUSG00000069844	Sco1	0.311435	0.0970996
ENSMUSG00000061353	Cxcl12	0.923863	0.0971447
ENSMUSG00000036591	Arhgap21	-0.254892	0.09721
ENSMUSG00000033685	Ucp2	0.68185	0.0972373
ENSMUSG00000018919	Tm4sf5	2.4091	0.0974502
ENSMUSG00000036687	Tmem184a	-0.322703	0.0975027
ENSMUSG00000072704	Smim10l1	-0.272775	0.0975207
ENSMUSG00000026585	Kifap3	-0.388921	0.0976132
ENSMUSG00000069769	Msi2	-0.284707	0.0976735
ENSMUSG00000038612	Mcl1	0.242356	0.0977063
ENSMUSG00000008305	Tle1	-0.284989	0.0978916
ENSMUSG00000073791	Efcab7	-0.607497	0.0979055
ENSMUSG00000020427	Igfbp3	-0.464688	0.0979088
ENSMUSG00000019975	Ikbip	-0.270815	0.0980033
ENSMUSG00000027109	Sp3	-0.345167	0.0980155
ENSMUSG00000067194	Eif1ax	-0.26807	0.0981642
ENSMUSG00000033450	Tagap	0.423937	0.0982159
ENSMUSG00000024677	Ms4a6b	0.558856	0.0982462
ENSMUSG00000063810	Alms1	-0.321579	0.0983601
ENSMUSG00000039883	Lrrc17	0.740702	0.0984683
ENSMUSG00000027810	Eif2a	-0.266226	0.0984935
ENSMUSG00000022665	Ccdc80	0.613813	0.0985225
ENSMUSG00000051969	Tlr11	1.16056	0.0985326
ENSMUSG00000022360	Atad2	-0.346115	0.0985498
ENSMUSG00000029822	Osbpl3	-0.273557	0.0985932
ENSMUSG00000034810	Scn7a	0.670983	0.0985996
ENSMUSG00000029304	Spp1	-0.425801	0.0986106
ENSMUSG00000031530	Dusp4	-0.284148	0.0986322
ENSMUSG00000035762	Tmem161b	-0.337795	0.0986346
ENSMUSG00000079215	Zfp664	-0.261421	0.0987349
ENSMUSG00000026177	Slc11a1	0.67972	0.0988257
ENSMUSG00000052384	Nrros	0.620721	0.0990833
ENSMUSG00000024036	Slc37a1	0.525087	0.099221
ENSMUSG00000024770	Lipn	-0.986006	0.0992322
ENSMUSG00000018659	Pnpo	0.532946	0.0992662
ENSMUSG00000037029	Zfp146	-0.266638	0.0992888
ENSMUSG00000035042	Ccl5	0.638811	0.0993174
ENSMUSG00000063406	Tmed5	-0.393006	0.0994148
ENSMUSG00000030505	Prmt3	-0.299515	0.099572
ENSMUSG00000079057	Cyp4v3	0.443958	0.0996144
ENSMUSG00000035566	Pcdh17	1.25839	0.0996453
ENSMUSG00000042063	Zfp386	-0.449805	0.0996528
ENSMUSG00000037206	Islr	0.618227	0.0997102
ENSMUSG00000049988	Lrrc25	0.630779	0.0997941
ENSMUSG00000032812	Arap1	0.343028	0.0999026
ENSMUSG00000026393	Nek7	-0.277399	0.0999134
ENSMUSG00000013878	Rnf170	-0.374505	0.0999509
ENSMUSG00000034353	Ramp1	0.930637	0.0999808
ENSMUSG00000042743	Sgtb	-0.412043	0.1
ENSMUSG00000022225	Cma1	0.891055	0.100043
ENSMUSG00000019139	Isyna1	0.580264	0.100086
ENSMUSG00000027580	Helz2	0.400502	0.100223
ENSMUSG00000036986	Pml	0.261496	0.100473
ENSMUSG00000031728	Zfp821	0.543165	0.100476
ENSMUSG00000031903	Pla2g15	0.353067	0.100519
ENSMUSG00000022964	Tmem50b	0.377985	0.100562
ENSMUSG00000038976	Ppp1r9b	0.37694	0.100582
ENSMUSG00000062515	Fabp4	0.379819	0.100683
ENSMUSG00000031451	Gas6	0.663882	0.100718
ENSMUSG00000021506	Pitx1	1.00816	0.100725
ENSMUSG00000024913	Lrp5	0.454818	0.100747
ENSMUSG00000071547	Nt5dc2	0.58582	0.100754
ENSMUSG00000002108	Nr1h3	0.602975	0.100865
ENSMUSG00000071722	Spin4	-0.537194	0.10088
ENSMUSG00000031631	Cfap97	-0.296483	0.100936
ENSMUSG00000004631	Sgce	0.527505	0.101022
ENSMUSG00000025592	Dach2	-1.73811	0.101089
ENSMUSG00000014158	Trpv4	0.784364	0.101101
ENSMUSG00000059040	Eno1b	-0.254817	0.101128
ENSMUSG00000019979	Apaf1	0.278163	0.10125
ENSMUSG00000024077	Strn	-0.26738	0.101286
ENSMUSG00000020227	Irak3	0.565652	0.101306
ENSMUSG00000038894	Irs2	-0.273026	0.101358
ENSMUSG00000036585	Fgf1	0.639819	0.101375
ENSMUSG00000039887	Alg14	-0.301667	0.101399
ENSMUSG00000030604	Zfp626	-0.385107	0.101402
ENSMUSG00000038375	Trp53inp2	0.357746	0.101426
ENSMUSG00000064373	Selenop	0.72474	0.101484
ENSMUSG00000024818	Slc25a45	0.314614	0.101502
ENSMUSG00000006386	Tek	0.617592	0.101817
ENSMUSG00000043300	B3galnt1	0.520041	0.10191
ENSMUSG00000031486	Adgra2	-0.247667	0.101929
ENSMUSG00000026807	Ak8	0.93447	0.102001
ENSMUSG00000031652	N4bp1	0.253686	0.102127
ENSMUSG00000033788	Dysf	0.320579	0.102183
ENSMUSG00000040785	Ttc3	-0.268547	0.1022
ENSMUSG00000040188	Scamp2	0.315319	0.102252
ENSMUSG00000027983	Cyp2u1	-0.642004	0.102278
ENSMUSG00000024193	Phf1	-0.283657	0.102289
ENSMUSG00000027309	Dnaaf9	-0.260006	0.102303
ENSMUSG00000022574	Naprt	0.901086	0.102346
ENSMUSG00000044786	Zfp36	0.269602	0.102438
ENSMUSG00000033991	Ttc37	-0.264909	0.102496
ENSMUSG00000028583	Pdpn	0.318859	0.102581
ENSMUSG00000067931	Zfp948	-0.454808	0.102644
ENSMUSG00000056174	Col8a2	1.21028	0.102652
ENSMUSG00000057133	Chd6	-0.263236	0.102671
ENSMUSG00000028048	Gba	0.258261	0.102838
ENSMUSG00000018893	Mb	1.95297	0.102874
ENSMUSG00000045374	Wdr81	0.296916	0.10293
ENSMUSG00000031373	Car5b	-0.272326	0.102947
ENSMUSG00000031023	Akip1	0.642484	0.103025
ENSMUSG00000028521	Slc35d1	0.317993	0.103036
ENSMUSG00000031137	Fgf13	1.06064	0.103119
ENSMUSG00000015745	Plekho1	0.362543	0.103157
ENSMUSG00000000811	Txnrd3	-0.323666	0.10334
ENSMUSG00000062078	Qki	-0.254106	0.103448
ENSMUSG00000006418	Rnf114	0.259303	0.103477
ENSMUSG00000057396	Zfp759	-0.581232	0.103544
ENSMUSG00000079419	Ms4a6c	0.567568	0.103641
ENSMUSG00000021575	Ahrr	0.984923	0.103694
ENSMUSG00000041653	Pnpla3	3.09367	0.103777
ENSMUSG00000022336	Eif3e	-0.363011	0.103816
ENSMUSG00000041702	Btbd7	-0.272539	0.104218
ENSMUSG00000022124	Fbxl3	-0.285976	0.104224
ENSMUSG00000040483	Xaf1	0.272254	0.104278
ENSMUSG00000021492	F12	-3.99771	0.104285
ENSMUSG00000026131	Dst	-0.247754	0.104306
ENSMUSG00000035062	Zc4h2	0.607117	0.104505
ENSMUSG00000042333	Tnfrsf14	0.455339	0.104535
ENSMUSG00000018381	Abi3	0.752159	0.104614
ENSMUSG00000002808	Epdr1	0.86053	0.104645
ENSMUSG00000074505	Fat3	-1.55488	0.104683
ENSMUSG00000061666	Gdpd1	0.555227	0.104746
ENSMUSG00000047205	Dusp18	-0.278202	0.104778
ENSMUSG00000033268	Duox1	0.648371	0.104854
ENSMUSG00000030745	Il21r	0.694331	0.104892
ENSMUSG00000021948	Prkcd	0.405945	0.105156
ENSMUSG00000057103	Nat8f1	-1.73299	0.105183
ENSMUSG00000056130	Ticam2	0.955423	0.105295
ENSMUSG00000115483	Gm9732	-0.696876	0.105308
ENSMUSG00000091144	Phf11c	0.483811	0.105365
ENSMUSG00000032679	Cd59a	0.601563	0.105453
ENSMUSG00000042035	Igsf3	0.651764	0.105479
ENSMUSG00000039410	Prdm16	1.24217	0.105562
ENSMUSG00000001418	Glmp	0.259147	0.105719
ENSMUSG00000000552	Zfp385a	0.366873	0.105793
ENSMUSG00000020859	Spag9	-0.25039	0.105844
ENSMUSG00000096255	Dynlt1b	0.606246	0.10587
ENSMUSG00000036437	Npy1r	1.20584	0.105891
ENSMUSG00000034274	Thoc5	0.28489	0.10591
ENSMUSG00000031351	Zfp185	3.77977	0.105951
ENSMUSG00000027339	Rassf2	0.738855	0.105955
ENSMUSG00000022261	Sdc2	-0.259209	0.105962
ENSMUSG00000051615	Rap2a	0.268008	0.105967
ENSMUSG00000022895	Ets2	0.260585	0.106217
ENSMUSG00000075707	Dio3	0.606757	0.106269
ENSMUSG00000018102	H2bc4	0.417951	0.106438
ENSMUSG00000019961	Tmpo	-0.259026	0.106528
ENSMUSG00000025480	Syce1	3.88603	0.106644
ENSMUSG00000024899	Papss2	0.839826	0.106647
ENSMUSG00000001750	Tcirg1	0.257569	0.106677
ENSMUSG00000034435	Tmem30b	1.68185	0.106689
ENSMUSG00000032816	Igdcc4	0.620275	0.106732
ENSMUSG00000009575	Cbx5	-0.264653	0.106757
ENSMUSG00000020571	Pdia6	0.253201	0.106883
ENSMUSG00000030059	Tmf1	-0.284747	0.106924
ENSMUSG00000026005	Rpe	-0.283785	0.106996
ENSMUSG00000026630	Batf3	1.06819	0.107061
ENSMUSG00000020716	Nf1	-0.264526	0.107213
ENSMUSG00000021488	Nsd1	0.4503	0.107227
ENSMUSG00000063760	Rnf217	-0.293674	0.10729
ENSMUSG00000028581	Laptm5	0.669778	0.107485
ENSMUSG00000026730	Pter	-0.299804	0.107525
ENSMUSG00000006411	Nectin4	0.651054	0.107541
ENSMUSG00000018340	Anxa6	0.697967	0.10757
ENSMUSG00000011008	Mcoln2	0.602169	0.107576
ENSMUSG00000024236	Svil	0.322165	0.107602
ENSMUSG00000040699	Limd2	0.650917	0.107762
ENSMUSG00000027006	Dnajc10	-0.253467	0.107823
ENSMUSG00000048120	Entpd1	0.644221	0.107848
ENSMUSG00000038692	Hoxb4	0.647274	0.10787
ENSMUSG00000091055	Siglec15	-0.712682	0.108065
ENSMUSG00000042436	Mfap4	0.793976	0.108152
ENSMUSG00000001376	Vps50	-0.270372	0.108177
ENSMUSG00000032011	Thy1	0.4515	0.108234
ENSMUSG00000040867	Begain	0.840494	0.108255
ENSMUSG00000066361	Serpina3c	3.00464	0.108451
ENSMUSG00000029128	Rab28	-0.268177	0.108511
ENSMUSG00000059013	Sh2d3c	0.321844	0.108594
ENSMUSG00000028541	B4galt2	-0.281908	0.108606
ENSMUSG00000040606	Kazn	0.498423	0.108806
ENSMUSG00000029322	Plac8	0.291526	0.108987
ENSMUSG00000024663	Rab3il1	0.603844	0.108991
ENSMUSG00000022358	Fbxo32	0.991711	0.109015
ENSMUSG00000042784	Muc1	-0.419389	0.10904
ENSMUSG00000040584	Abcb1a	-0.292025	0.109056
ENSMUSG00000055980	Irs1	-0.303874	0.109162
ENSMUSG00000041426	Hibch	-0.429599	0.109301
ENSMUSG00000038178	Slc43a2	0.750047	0.109375
ENSMUSG00000020307	Cdc34	0.267884	0.109547
ENSMUSG00000032293	Ireb2	-0.280594	0.109615
ENSMUSG00000022829	Stxbp5l	Inf	0.109638
ENSMUSG00000046722	Cdc42se1	0.256474	0.109656
ENSMUSG00000091243	Vgll3	0.602064	0.109667
ENSMUSG00000041219	Arhgap11a	-0.26457	0.109723
ENSMUSG00000006527	Sfmbt1	0.614611	0.109794
ENSMUSG00000031758	Cdyl2	-0.314729	0.109852
ENSMUSG00000000581	C1d	-0.31599	0.10995
ENSMUSG00000041688	Amot	-0.254587	0.109984
ENSMUSG00000091476	Catspere2	Inf	0.11006
ENSMUSG00000036356	Csgalnact1	0.387355	0.110117
ENSMUSG00000018427	Ypel2	0.627829	0.110143
ENSMUSG00000032120	C2cd2l	0.318931	0.110188
ENSMUSG00000045980	Tmem104	0.351303	0.110193
ENSMUSG00000010142	Tnfrsf13b	0.616882	0.110197
ENSMUSG00000078671	Chd2	-0.258796	0.11021
ENSMUSG00000042515	Pwwp3b	-0.58266	0.110214
ENSMUSG00000046058	Eid2	0.811717	0.110273
ENSMUSG00000025266	Gnl3l	-0.27093	0.110276
ENSMUSG00000060459	Kng2	0.606675	0.110368
ENSMUSG00000019789	Hey2	1.82702	0.11037
ENSMUSG00000071064	Zfp827	-0.273097	0.110444
ENSMUSG00000029156	Sgcb	0.304853	0.110449
ENSMUSG00000028159	Dapp1	0.326327	0.11046
ENSMUSG00000022676	Snai2	-0.30705	0.110625
ENSMUSG00000026107	Nabp1	0.294557	0.110648
ENSMUSG00000044674	Fzd1	0.581859	0.110694
ENSMUSG00000028772	Zcchc17	0.301986	0.110723
ENSMUSG00000039197	Adk	-0.267198	0.11075
ENSMUSG00000042105	Inpp5f	-0.288716	0.110824
ENSMUSG00000022150	Dab2	0.246117	0.111107
ENSMUSG00000051048	P4ha3	0.441898	0.111119
ENSMUSG00000032434	Cmtm6	0.380494	0.111179
ENSMUSG00000036304	Zdhhc23	0.733799	0.111285
ENSMUSG00000029370	Rassf6	-0.904164	0.111285
ENSMUSG00000008976	Gabpa	-0.27092	0.111384
ENSMUSG00000042115	Klhdc8a	-0.316995	0.111385
ENSMUSG00000023169	Slc38a1	0.59896	0.111423
ENSMUSG00000022957	Itsn1	0.319753	0.111429
ENSMUSG00000037876	Jmjd1c	-0.255855	0.111468
ENSMUSG00000037712	Fermt2	-0.26879	0.111549
ENSMUSG00000027770	Dhx36	-0.351813	0.111566
ENSMUSG00000021943	Gdf10	1.51886	0.111697
ENSMUSG00000020263	Appl2	-0.268731	0.111722
ENSMUSG00000058099	Nfam1	0.703115	0.11173
ENSMUSG00000002881	Nab1	-0.242189	0.111828
ENSMUSG00000033014	Trim33	-0.283573	0.111888
ENSMUSG00000024883	Rin1	-0.246229	0.111894
ENSMUSG00000004460	Dnajb11	0.253321	0.111957
ENSMUSG00000024782	Ak3	0.394407	0.111998
ENSMUSG00000030987	Stim1	0.278205	0.112005
ENSMUSG00000025165	Sectm1a	0.661225	0.112038
ENSMUSG00000029484	Anxa3	-0.232278	0.112114
ENSMUSG00000035798	Zdhhc17	-0.293173	0.11213
ENSMUSG00000026775	Yme1l1	-0.336111	0.112132
ENSMUSG00000032815	Fanca	0.29623	0.11218
ENSMUSG00000050697	Prkaa1	-0.262322	0.112188
ENSMUSG00000027714	Exosc9	-0.297013	0.112259
ENSMUSG00000019082	Slc25a22	0.281637	0.112403
ENSMUSG00000022361	Zhx1	-0.29139	0.112405
ENSMUSG00000023243	Kcnk5	0.468404	0.112475
ENSMUSG00000019989	Enpp3	0.827043	0.112478
ENSMUSG00000036106	Prr5	0.474717	0.112546
ENSMUSG00000079614	Seh1l	-0.327028	0.112591
ENSMUSG00000021125	Arg2	0.431581	0.112854
ENSMUSG00000059975	Zfp74	-0.341072	0.112909
ENSMUSG00000033379	Atp6v0b	0.278318	0.113153
ENSMUSG00000095105	Edaradd	1.07976	0.113172
ENSMUSG00000027559	Car3	1.88522	0.113295
ENSMUSG00000086598	Btbd18	-1.31142	0.113309
ENSMUSG00000035649	Zcchc7	-0.300074	0.113337
ENSMUSG00000029413	Naaa	0.698254	0.11343
ENSMUSG00000038965	Ube2l3	0.247406	0.113469
ENSMUSG00000051335	Gfod1	-0.261419	0.113487
ENSMUSG00000064115	Cadm2	-1.43002	0.11358
ENSMUSG00000041096	Tspyl2	-0.247051	0.113612
ENSMUSG00000026103	Gls	-0.257314	0.113686
ENSMUSG00000000157	Itgb2l	3.86996	0.113725
ENSMUSG00000050157	Gm867	-0.368391	0.113944
ENSMUSG00000020277	Pfkl	-0.258211	0.113945
ENSMUSG00000024675	Ms4a4c	0.680064	0.114063
ENSMUSG00000024835	Coro1b	0.2461	0.114108
ENSMUSG00000025496	Drd4	2.32999	0.114149
ENSMUSG00000020823	Sec14l1	0.252846	0.114153
ENSMUSG00000074715	Ccl28	-1.38153	0.114167
ENSMUSG00000079017	Ifi27l2a	0.42925	0.114233
ENSMUSG00000047414	Flrt2	-0.281091	0.114391
ENSMUSG00000022762	Ncam2	-Inf	0.114432
ENSMUSG00000027347	Rasgrp1	0.720331	0.114599
ENSMUSG00000046718	Bst2	0.28774	0.114606
ENSMUSG00000041439	Mfsd6	-0.252184	0.114701
ENSMUSG00000028064	Sema4a	0.777302	0.114724
ENSMUSG00000033632	AW554918	-0.306424	0.114749
ENSMUSG00000070427	Il18bp	0.548098	0.114773
ENSMUSG00000041849	Card6	0.299849	0.114827
ENSMUSG00000078974	Sec61g	-0.422289	0.114879
ENSMUSG00000030929	Eri2	-0.438391	0.114884
ENSMUSG00000033684	Qsox1	0.306756	0.114887
ENSMUSG00000022967	Ifnar1	0.245136	0.114891
ENSMUSG00000029860	Zyx	0.435946	0.114913
ENSMUSG00000027108	Ola1	-0.261857	0.114954
ENSMUSG00000020309	Chac2	-0.375773	0.114955
ENSMUSG00000025154	Arhgap19	0.582272	0.114972
ENSMUSG00000051177	Plcb1	-0.28233	0.114986
ENSMUSG00000078670	Fam174b	0.794698	0.114996
ENSMUSG00000015647	Lama5	-0.23383	0.115175
ENSMUSG00000046085	4931422A03Rik	0.798294	0.115204
ENSMUSG00000002032	Tmem25	1.15794	0.115214
ENSMUSG00000046111	Cep295	-0.298123	0.115336
ENSMUSG00000026955	Sapcd2	-0.315304	0.115346
ENSMUSG00000056267	Cep70	-0.440479	0.115389
ENSMUSG00000042684	Npl	0.685525	0.115461
ENSMUSG00000051354	Samd3	0.738149	0.115604
ENSMUSG00000058230	Arhgap35	-0.242433	0.115655
ENSMUSG00000058806	Col13a1	1.18501	0.1157
ENSMUSG00000049556	Lingo1	1.56186	0.115723
ENSMUSG00000068270	Shroom4	-0.30942	0.115765
ENSMUSG00000075269	Bex6	2.19222	0.115888
ENSMUSG00000061086	Myl4	1.13947	0.116001
ENSMUSG00000048327	Ckap2l	-0.253091	0.116067
ENSMUSG00000028023	Pitx2	2.2441	0.116117
ENSMUSG00000032932	Hspa13	-0.276788	0.116257
ENSMUSG00000030246	Ldhb	0.799462	0.116333
ENSMUSG00000026073	Il1r2	0.480256	0.116394
ENSMUSG00000056035	Cyp3a11	-7.72283	0.116409
ENSMUSG00000032381	Ciao2a	0.285471	0.11648
ENSMUSG00000049791	Fzd4	0.450248	0.116729
ENSMUSG00000029528	Pxn	0.234659	0.116833
ENSMUSG00000031119	Gpc4	0.584713	0.116989
ENSMUSG00000035228	Ccdc106	-1.14264	0.11714
ENSMUSG00000116564	Riok2	-0.286059	0.117149
ENSMUSG00000020097	Sgpl1	0.238778	0.117165
ENSMUSG00000027315	Spint1	1.39704	0.11726
ENSMUSG00000034981	Parm1	0.969474	0.117337
ENSMUSG00000020019	Ntn4	-0.311772	0.117368
ENSMUSG00000024727	Trpm6	-0.423222	0.11739
ENSMUSG00000015016	Acsf3	0.371812	0.117446
ENSMUSG00000048347	Pcdhb18	-0.477169	0.117458
ENSMUSG00000026675	Hsd17b7	-0.35682	0.117531
ENSMUSG00000031667	Aktip	-0.277969	0.117605
ENSMUSG00000021238	Aldh6a1	-0.356462	0.117625
ENSMUSG00000029016	Clcn6	-0.252375	0.117685
ENSMUSG00000073490	Ifi207	0.368624	0.117709
ENSMUSG00000047528	Flacc1	-0.714198	0.117866
ENSMUSG00000057123	Gja5	0.602884	0.117897
ENSMUSG00000021540	Smad5	-0.254136	0.118022
ENSMUSG00000014303	Glis2	-0.244948	0.118037
ENSMUSG00000005533	Igf1r	-0.251454	0.118059
ENSMUSG00000049288	Lix1l	-0.267685	0.118087
ENSMUSG00000047215	Rpl9	-0.235917	0.118101
ENSMUSG00000026582	Sele	-0.274733	0.11825
ENSMUSG00000004044	Cavin1	-0.248441	0.118475
ENSMUSG00000019577	Pdk4	1.7839	0.118497
ENSMUSG00000067336	Bmpr2	-0.356888	0.118562
ENSMUSG00000012076	Brms1l	-0.266177	0.118702
ENSMUSG00000094915	-	1.24752	0.119005
ENSMUSG00000007279	Scube2	1.63571	0.11901
ENSMUSG00000043183	Simc1	-0.264952	0.119035
ENSMUSG00000028668	Eloa	0.24906	0.11904
ENSMUSG00000031312	Itgb1bp2	1.50659	0.119101
ENSMUSG00000045095	Magi1	-0.271496	0.119127
ENSMUSG00000028238	Atp6v0d2	0.466382	0.119274
ENSMUSG00000029208	Guf1	-0.32364	0.119364
ENSMUSG00000036698	Ago2	-0.250757	0.119495
ENSMUSG00000040430	Pitpnc1	0.252326	0.119663
ENSMUSG00000010080	Epn3	1.68947	0.119724
ENSMUSG00000032359	Ctsh	0.641476	0.119727
ENSMUSG00000074676	Foxs1	0.548162	0.119827
ENSMUSG00000003363	Pld3	0.245566	0.120027
ENSMUSG00000023965	Fbxl17	-0.29325	0.120268
ENSMUSG00000024063	Lbh	0.757295	0.12033
ENSMUSG00000030172	Erc1	-0.259026	0.120379
ENSMUSG00000063229	Ldha	-0.240016	0.120421
ENSMUSG00000021713	Ppwd1	-0.362841	0.120509
ENSMUSG00000056536	Pign	-0.256949	0.120523
ENSMUSG00000032766	Gng11	0.600466	0.120565
ENSMUSG00000039068	Zzz3	-0.250541	0.120617
ENSMUSG00000062908	Acadm	-0.248215	0.120756
ENSMUSG00000047959	Kcna3	-0.837749	0.12079
ENSMUSG00000024477	Pggt1b	-0.291906	0.120815
ENSMUSG00000039349	C130074G19Rik	0.520232	0.120839
ENSMUSG00000024053	Emilin2	0.420842	0.121074
ENSMUSG00000008348	Ubc	-0.24629	0.121078
ENSMUSG00000026928	Card9	0.683459	0.121212
ENSMUSG00000095609	Gm21188	0.618025	0.121262
ENSMUSG00000060429	Sntb1	0.776181	0.121269
ENSMUSG00000042331	Specc1	-0.234959	0.121317
ENSMUSG00000047141	Zfp654	-0.413411	0.121389
ENSMUSG00000000194	Gpr107	0.247688	0.121418
ENSMUSG00000041420	Meis3	-0.264967	0.121582
ENSMUSG00000038188	Scarf1	0.597465	0.121595
ENSMUSG00000000876	Pxmp4	0.347461	0.121682
ENSMUSG00000032839	Trpc1	1.48068	0.12174
ENSMUSG00000071177	Serpina1d	-Inf	0.121834
ENSMUSG00000028484	Psip1	-0.300559	0.121858
ENSMUSG00000034656	Cacna1a	-0.251205	0.121874
ENSMUSG00000004540	Psg17	-0.318004	0.122069
ENSMUSG00000038412	Higd1a	-0.415039	0.122101
ENSMUSG00000040123	Zmym5	-0.269588	0.12212
ENSMUSG00000027794	Sohlh2	3.10295	0.122164
ENSMUSG00000061315	Naca	-0.232788	0.122446
ENSMUSG00000015027	Galns	0.259293	0.122451
ENSMUSG00000022337	Emc2	-0.253959	0.122471
ENSMUSG00000034522	Zfp395	-0.266187	0.122646
ENSMUSG00000041559	Fmod	1.66811	0.12277
ENSMUSG00000025764	Jade1	-0.283969	0.122801
ENSMUSG00000017737	Mmp9	0.77168	0.122904
ENSMUSG00000042102	Dmgdh	-Inf	0.122951
ENSMUSG00000058192	Zfp846	-0.392191	0.123008
ENSMUSG00000032411	Tfdp2	-0.310997	0.123023
ENSMUSG00000030095	Tmem43	-0.243686	0.123092
ENSMUSG00000010342	Tex14	0.862072	0.123334
ENSMUSG00000029121	Crmp1	1.58489	0.123445
ENSMUSG00000032942	Ucp3	2.01055	0.1236
ENSMUSG00000064358	mt-Co3	-0.341727	0.123624
ENSMUSG00000066687	Zbtb16	0.921341	0.123757
ENSMUSG00000027544	Nfatc2	0.653829	0.123798
ENSMUSG00000025877	Hk3	0.613576	0.123829
ENSMUSG00000028933	Xrcc2	0.382082	0.123842
ENSMUSG00000041112	Elmo1	0.517703	0.123874
ENSMUSG00000033960	Jcad	-0.257402	0.123937
ENSMUSG00000027811	4930579G24Rik	-0.595331	0.12413
ENSMUSG00000028874	Fgr	0.628829	0.124131
ENSMUSG00000006423	Steep1	-0.294154	0.124172
ENSMUSG00000028476	Reck	-0.304098	0.124192
ENSMUSG00000031290	Lrch2	-0.473318	0.124208
ENSMUSG00000027820	Mme	0.924739	0.124237
ENSMUSG00000002190	Clgn	2.17116	0.124299
ENSMUSG00000044086	Lmod3	1.53086	0.124303
ENSMUSG00000037217	Syn1	0.404318	0.124305
ENSMUSG00000046598	Bdh1	0.767753	0.124353
ENSMUSG00000041000	Trim62	0.596602	0.124449
ENSMUSG00000026574	Dpt	0.519407	0.124543
ENSMUSG00000034525	Ice1	-0.238939	0.124644
ENSMUSG00000029641	Rasl11a	0.885606	0.12466
ENSMUSG00000034266	Batf	0.699422	0.124875
ENSMUSG00000089809	Rasgef1b	0.433831	0.124877
ENSMUSG00000032306	Mpi	0.291245	0.124887
ENSMUSG00000062082	Cd200r4	0.499797	0.125109
ENSMUSG00000056749	Nfil3	0.270221	0.125292
ENSMUSG00000039810	Zc3h10	0.328461	0.125294
ENSMUSG00000027422	Rrbp1	0.230272	0.125323
ENSMUSG00000050440	Hamp	-Inf	0.125337
ENSMUSG00000066072	Cyp4a10	-Inf	0.125338
ENSMUSG00000029675	Eln	0.905337	0.125487
ENSMUSG00000042817	Flt3	1.03896	0.125568
ENSMUSG00000025037	Maoa	-0.257435	0.12558
ENSMUSG00000032602	Slc25a20	0.314559	0.125731
ENSMUSG00000053774	Ubxn7	-0.260544	0.125741
ENSMUSG00000075273	Ttc30b	-0.4043	0.125843
ENSMUSG00000025584	Pde8a	0.372302	0.125899
ENSMUSG00000027208	Fgf7	-0.532499	0.12598
ENSMUSG00000026421	Csrp1	0.245644	0.125982
ENSMUSG00000022575	Gsdmd	0.253995	0.126221
ENSMUSG00000036611	Eepd1	0.530157	0.126235
ENSMUSG00000022565	Plec	-0.230444	0.126278
ENSMUSG00000006740	Kif5b	-0.313962	0.12634
ENSMUSG00000050395	Tnfsf15	1.03465	0.126356
ENSMUSG00000028766	Alpl	1.03539	0.126401
ENSMUSG00000022422	Dscc1	-0.394909	0.126413
ENSMUSG00000036528	Ppfibp2	0.615047	0.126452
ENSMUSG00000034430	Zxdc	-0.322071	0.126582
ENSMUSG00000020900	Myh10	0.664257	0.126679
ENSMUSG00000051671	Coa6	-0.429583	0.126693
ENSMUSG00000049878	Rlf	-0.259253	0.126797
ENSMUSG00000031931	Ankrd49	-0.389257	0.126905
ENSMUSG00000000787	Ddx3x	-0.243202	0.127089
ENSMUSG00000024232	Bambi	0.726108	0.127123
ENSMUSG00000031216	Stard8	0.647502	0.127157
ENSMUSG00000061013	Mkx	1.73873	0.127202
ENSMUSG00000039236	Isg20	0.602088	0.127209
ENSMUSG00000063894	Zkscan8	-0.273908	0.127353
ENSMUSG00000036501	Fam13b	-0.237142	0.127404
ENSMUSG00000031389	Arhgap4	0.660741	0.127443
ENSMUSG00000036158	Prickle1	0.467563	0.127544
ENSMUSG00000042734	Ttc9	-0.328235	0.127611
ENSMUSG00000064138	Fam172a	-0.265778	0.127622
ENSMUSG00000026491	Ahctf1	-0.260092	0.127684
ENSMUSG00000041298	Katnal1	-0.266043	0.127741
ENSMUSG00000022500	Litaf	0.236329	0.12779
ENSMUSG00000027313	Chac1	0.359214	0.127826
ENSMUSG00000045216	Hs6st1	0.252035	0.127857
ENSMUSG00000020315	Sptbn1	-0.230193	0.127863
ENSMUSG00000011263	Exoc3l2	0.489595	0.128037
ENSMUSG00000028111	Ctsk	0.686449	0.128104
ENSMUSG00000032596	Uba7	0.253337	0.128131
ENSMUSG00000022032	Scara5	-0.35783	0.128164
ENSMUSG00000021767	Kat6b	-0.243893	0.128319
ENSMUSG00000002900	Lamb1	-0.234931	0.128418
ENSMUSG00000058665	En1	1.23425	0.128418
ENSMUSG00000038349	Plcl1	0.863447	0.12851
ENSMUSG00000026778	Prkcq	0.828283	0.128562
ENSMUSG00000048163	Selplg	0.538572	0.128574
ENSMUSG00000044595	Dnd1	0.737124	0.128757
ENSMUSG00000071415	Rpl23	-0.230917	0.128821
ENSMUSG00000055633	Zfp580	-0.339642	0.128918
ENSMUSG00000031703	Itfg1	-0.252107	0.128949
ENSMUSG00000061451	Tmem151a	-0.310983	0.128964
ENSMUSG00000002103	Acp2	0.323116	0.128972
ENSMUSG00000020190	Mknk2	0.307284	0.129106
ENSMUSG00000006476	Nsmf	-0.247225	0.129122
ENSMUSG00000035476	Tab3	-0.307667	0.129182
ENSMUSG00000026269	Rnpepl1	0.248202	0.129223
ENSMUSG00000028630	Dyrk2	-0.253306	0.129263
ENSMUSG00000028755	Cda	-0.564237	0.129299
ENSMUSG00000048537	Phldb1	-0.242414	0.129335
ENSMUSG00000021880	Rnase6	0.869506	0.129374
ENSMUSG00000049517	Rps23	-0.23053	0.129379
ENSMUSG00000030104	Edem1	0.230564	0.129424
ENSMUSG00000069919	Hba-a1	-1.07107	0.129443
ENSMUSG00000040616	Tmem51	0.696898	0.129546
ENSMUSG00000049606	Zfp644	-0.382144	0.129615
ENSMUSG00000020810	Cygb	0.758358	0.129658
ENSMUSG00000001280	Sp1	-0.244983	0.129687
ENSMUSG00000037646	Vps13b	-0.246746	0.129718
ENSMUSG00000042359	Osbpl6	-0.287761	0.129804
ENSMUSG00000040651	Tasor	-0.300389	0.12982
ENSMUSG00000040322	Slc25a24	-0.239675	0.129841
ENSMUSG00000032656	Marchf3	0.622838	0.129924
ENSMUSG00000006651	Aplp1	0.675757	0.130033
ENSMUSG00000029925	Tbxas1	0.712121	0.130076
ENSMUSG00000082079	Dnmt3c	1.76917	0.130207
ENSMUSG00000028973	Abcb8	-0.266283	0.130255
ENSMUSG00000025245	Lztfl1	-0.331745	0.130275
ENSMUSG00000025423	Pias2	-0.254295	0.130338
ENSMUSG00000031262	Cenpi	-0.285925	0.130511
ENSMUSG00000023341	Mx2	0.640211	0.130623
ENSMUSG00000024131	Slc3a1	-0.830492	0.130718
ENSMUSG00000024759	Atl3	-0.249185	0.130779
ENSMUSG00000030340	Scnn1a	0.616656	0.130935
ENSMUSG00000072949	Acot1	-0.627518	0.130998
ENSMUSG00000005824	Tnfsf14	0.546816	0.131065
ENSMUSG00000102692	Dchs2	2.22874	0.131164
ENSMUSG00000036661	Dennd3	0.361765	0.1315
ENSMUSG00000104713	Gbp6	0.407779	0.131506
ENSMUSG00000089857	Zfp882	-0.566492	0.131559
ENSMUSG00000033105	Lss	-0.301123	0.131644
ENSMUSG00000056457	Prl2c3	-1.69103	0.131685
ENSMUSG00000063558	Aox1	-0.47569	0.131695
ENSMUSG00000052525	Spdya	-2.0839	0.131706
ENSMUSG00000034653	Ythdc2	-0.307595	0.131765
ENSMUSG00000037341	Slc9a7	0.876222	0.131991
ENSMUSG00000035279	Ssc5d	0.255781	0.132154
ENSMUSG00000027342	Pcna	-0.252709	0.13222
ENSMUSG00000028456	Unc13b	0.537636	0.132239
ENSMUSG00000039903	Eva1c	-0.350426	0.132426
ENSMUSG00000055301	Adh7	-0.378308	0.132439
ENSMUSG00000056481	Cd248	0.531595	0.132534
ENSMUSG00000070780	Rbm47	0.459249	0.13261
ENSMUSG00000026009	Icos	0.474015	0.13263
ENSMUSG00000089942	Pira2	0.894007	0.132655
ENSMUSG00000034390	Cmip	0.23217	0.132805
[truncated: 15,809 more rows]
