# Supplementary material for: STING Agonist‐Loaded Nanoparticles Promotes Positive Regulation of Type I Interferon‐Dependent Radioimmunotherapy in Rectal Cancer
Source: Adv Sci (Weinh). 2023 Dec 8;11(7):2307858. doi: 10.1002/advs.202307858 (PMC10870073; doi:10.1002/advs.202307858)
Supplement: Supplementary file 4 — Supplemental Table 3 [file ADVS-11-2307858-s001.xlsx]

## Sheet: Sheet1
Supplementary Table 3. DEGs in the DMPtNPS@cGAMP+RT group and DMPtNPS+RT groups
id	Name	log2FoldChange	pval
ENSMUSG00000037411	Serpine1	0.795518	1.02799e-07
ENSMUSG00000029334	Prkg2	0.802644	1.15243e-07
ENSMUSG00000026770	Il2ra	-0.845253	1.20145e-06
ENSMUSG00000042379	Esm1	0.848848	1.88294e-06
ENSMUSG00000024164	C3	-1.32161	3.95921e-06
ENSMUSG00000001865	Cpa3	-1.15681	4.86082e-06
ENSMUSG00000006369	Fbln1	-1.38667	9.0513e-06
ENSMUSG00000023025	Larp4	0.6235	2.08234e-05
ENSMUSG00000039967	Zfp292	0.698483	3.535e-05
ENSMUSG00000035840	Lysmd3	0.951403	4.06886e-05
ENSMUSG00000025784	Clec3b	-0.892101	7.6376e-05
ENSMUSG00000055172	C1ra	-0.563915	8.45061e-05
ENSMUSG00000082361	Btc	0.866915	8.69448e-05
ENSMUSG00000071984	Fndc1	-1.14159	9.86675e-05
ENSMUSG00000035236	Scai	0.672774	0.000109353
ENSMUSG00000031740	Mmp2	-0.974658	0.000123592
ENSMUSG00000015882	Lcorl	0.851895	0.000136805
ENSMUSG00000027957	Slc35a3	0.603575	0.000142988
ENSMUSG00000042599	Kdm7a	0.592624	0.000149828
ENSMUSG00000014932	Yes1	0.74296	0.000153281
ENSMUSG00000059810	Rgs3	-0.601177	0.000160203
ENSMUSG00000026039	Sgo2a	0.976415	0.000162658
ENSMUSG00000044098	Rsbn1	0.647122	0.00017714
ENSMUSG00000028883	Sema3a	0.611397	0.000181059
ENSMUSG00000079018	Ly6c1	-0.544528	0.000190442
ENSMUSG00000015880	Ncapg	0.61466	0.000200832
ENSMUSG00000067924	Rtl8b	-1.15576	0.00020088
ENSMUSG00000000058	Cav2	0.743019	0.000209225
ENSMUSG00000024276	Zfp397	0.570913	0.000236403
ENSMUSG00000016024	Lbp	-0.979683	0.000241631
ENSMUSG00000024065	Ehd3	-0.841664	0.000246884
ENSMUSG00000021969	Zdhhc20	0.574395	0.000281376
ENSMUSG00000024112	Cacna1h	-0.961879	0.000296397
ENSMUSG00000110185	Igip	0.708437	0.000317982
ENSMUSG00000017493	Igfbp4	-0.661021	0.000323771
ENSMUSG00000059834	Sclt1	0.878983	0.00032399
ENSMUSG00000047648	Fbxo30	0.683153	0.000364365
ENSMUSG00000034640	Tiparp	0.83456	0.000393027
ENSMUSG00000035293	G2e3	0.655551	0.00040095
ENSMUSG00000024011	Pi16	-1.31343	0.000410176
ENSMUSG00000025326	Ube3a	0.573916	0.000423721
ENSMUSG00000023830	Igf2r	-0.50993	0.000476191
ENSMUSG00000041324	Inhba	0.549599	0.00049904
ENSMUSG00000030711	Sult1a1	-0.87589	0.000531772
ENSMUSG00000037234	Hook3	0.532347	0.000552304
ENSMUSG00000001119	Col6a1	-0.571962	0.000577322
ENSMUSG00000023224	Serping1	-0.615382	0.000582414
ENSMUSG00000045624	Esf1	0.614389	0.000591954
ENSMUSG00000020608	Smc6	0.654018	0.000659647
ENSMUSG00000031595	Pdgfrl	-1.04573	0.000673673
ENSMUSG00000063253	Scoc	0.634416	0.00070255
ENSMUSG00000024383	Map3k2	0.527764	0.000704425
ENSMUSG00000056758	Hmga2	0.486672	0.000760947
ENSMUSG00000021589	Rhobtb3	0.584333	0.000775647
ENSMUSG00000038174	Fam126b	0.76172	0.000792844
ENSMUSG00000039704	Lmbrd2	0.691774	0.000836179
ENSMUSG00000022800	Fyttd1	0.555785	0.000887845
ENSMUSG00000037624	Kcnk2	0.630931	0.000887952
ENSMUSG00000029571	Tmem106b	0.566311	0.000910246
ENSMUSG00000066232	Ipo7	0.510463	0.000910337
ENSMUSG00000038058	Nod1	-0.506594	0.000912925
ENSMUSG00000073131	Vma21	0.508035	0.000953878
ENSMUSG00000058093	Zfp729b	1.02461	0.000964227
ENSMUSG00000036334	Igsf10	-0.870484	0.000967088
ENSMUSG00000015437	Gzmb	-0.567299	0.000980435
ENSMUSG00000041607	Mbp	-0.894815	0.000999683
ENSMUSG00000038213	Tapbpl	-0.494014	0.00105475
ENSMUSG00000000753	Serpinf1	-0.465584	0.0010566
ENSMUSG00000039683	Sdk1	-0.727958	0.00105787
ENSMUSG00000032528	Vipr1	-3.23664	0.00110749
ENSMUSG00000049878	Rlf	0.523626	0.00111093
ENSMUSG00000040329	Il7	0.64199	0.00111261
ENSMUSG00000026761	Orc4	0.511562	0.00113192
ENSMUSG00000028312	Smc2	0.699493	0.0011612
ENSMUSG00000068196	Col8a1	0.553091	0.00117675
ENSMUSG00000037966	Ninj1	-0.663545	0.00119581
ENSMUSG00000005360	Slc1a3	-0.920101	0.0012258
ENSMUSG00000041445	Mmrn2	-0.563005	0.00123189
ENSMUSG00000093930	Hmgcs1	0.615146	0.00123591
ENSMUSG00000024976	Shoc2	0.493259	0.00124761
ENSMUSG00000032293	Ireb2	0.560003	0.00134092
ENSMUSG00000061244	Exoc5	0.509857	0.00135543
ENSMUSG00000042042	Csgalnact2	0.510038	0.00139065
ENSMUSG00000034317	Trim59	0.507312	0.00139758
ENSMUSG00000042473	Tbc1d8b	0.68376	0.00140601
ENSMUSG00000028035	Dnajb4	0.503731	0.00140703
ENSMUSG00000028600	Podn	-0.929303	0.00144303
ENSMUSG00000058355	Abce1	0.480512	0.00145477
ENSMUSG00000031939	Taf1d	0.467622	0.00148263
ENSMUSG00000047141	Zfp654	0.666558	0.00149399
ENSMUSG00000034349	Smc4	0.626955	0.00150757
ENSMUSG00000020467	Efemp1	-0.918301	0.00150884
ENSMUSG00000020400	Tnip1	-0.461364	0.00153877
ENSMUSG00000026153	Fam135a	0.567845	0.00155563
ENSMUSG00000016984	Etaa1	0.758693	0.00156337
ENSMUSG00000020954	Strn3	0.495755	0.00157365
ENSMUSG00000068129	Cst7	-0.748807	0.00160707
ENSMUSG00000023972	Ptk7	-0.572867	0.00162624
ENSMUSG00000031778	Cx3cl1	-0.900096	0.0016527
ENSMUSG00000026781	Acbd5	0.544428	0.00169603
ENSMUSG00000026421	Csrp1	-0.444383	0.00170878
ENSMUSG00000026307	Scly	-0.52152	0.00171029
ENSMUSG00000021510	Zfp729a	0.694635	0.00176208
ENSMUSG00000062345	Serpinb2	1.37303	0.00177265
ENSMUSG00000060002	Chpt1	0.571391	0.0017806
ENSMUSG00000026739	Bmi1	0.502382	0.00178111
ENSMUSG00000031197	Vbp1	0.560534	0.0018409
ENSMUSG00000006310	Zbtb32	-0.614198	0.00186665
ENSMUSG00000036526	Card11	-0.680344	0.00186758
ENSMUSG00000037321	Tap1	-0.456278	0.00187186
ENSMUSG00000020654	Adcy3	-0.662051	0.00189652
ENSMUSG00000061136	Prpf40a	0.550603	0.00189881
ENSMUSG00000028175	Depdc1a	0.843895	0.001933
ENSMUSG00000032243	Itga11	-0.970598	0.00202771
ENSMUSG00000037236	Matr3	0.625863	0.00208411
ENSMUSG00000030557	Mef2a	0.44555	0.00211677
ENSMUSG00000025060	Slk	0.435792	0.00212407
ENSMUSG00000036810	Cnep1r1	0.494961	0.00213148
ENSMUSG00000009376	Met	0.472828	0.00215101
ENSMUSG00000020486	Septin4	-0.716284	0.00221449
ENSMUSG00000035314	Gdpd5	-0.554347	0.00226929
ENSMUSG00000067149	Jchain	-1.16609	0.00227397
ENSMUSG00000031715	Smarca5	0.449348	0.00234522
ENSMUSG00000024597	Slc12a2	0.473206	0.00246952
ENSMUSG00000018199	Ro60	0.694149	0.00248854
ENSMUSG00000022698	Naa50	0.45023	0.00251441
ENSMUSG00000042742	Bmt2	0.522506	0.00255996
ENSMUSG00000024614	Tmx3	0.471497	0.00256567
ENSMUSG00000008153	Clstn3	-1.31987	0.00257784
ENSMUSG00000020290	Xpo1	0.43024	0.00258097
ENSMUSG00000032786	Alas1	-0.465208	0.00260155
ENSMUSG00000075700	Selenot	0.433634	0.00260191
ENSMUSG00000023947	Nfkbie	-0.442643	0.00267568
ENSMUSG00000018924	Alox15	-3.18069	0.00275382
ENSMUSG00000029836	Cbx3	0.474851	0.00276378
ENSMUSG00000020774	Aspa	0.46653	0.00280971
ENSMUSG00000026185	Igfbp5	-0.981738	0.00287054
ENSMUSG00000038070	Cntln	0.564119	0.00290446
ENSMUSG00000028238	Atp6v0d2	-1.02567	0.00291142
ENSMUSG00000030704	Rab6a	0.437197	0.00291629
ENSMUSG00000006205	Htra1	-0.630563	0.00295334
ENSMUSG00000024317	Rnf138	0.545933	0.0029712
ENSMUSG00000031304	Il2rg	-0.610143	0.00301476
ENSMUSG00000036777	Anln	0.415618	0.00301986
ENSMUSG00000078185	Chml	0.841911	0.00304185
ENSMUSG00000031927	1700012B09Rik	0.477778	0.0030616
ENSMUSG00000021245	Mlh3	0.527615	0.00310731
ENSMUSG00000036990	Otud4	0.424519	0.00311968
ENSMUSG00000011831	Evi5	0.475873	0.00313438
ENSMUSG00000006262	Mob1b	0.47799	0.00314475
ENSMUSG00000027115	Kif18a	0.635082	0.00316855
ENSMUSG00000003363	Pld3	-0.495375	0.0031834
ENSMUSG00000025912	Mybl1	0.518861	0.00322069
ENSMUSG00000049606	Zfp644	0.508157	0.00324189
ENSMUSG00000024339	Tap2	-0.436679	0.0032816
ENSMUSG00000050914	Ankrd37	1.51465	0.00332473
ENSMUSG00000017756	Slc12a7	-0.426849	0.003336
ENSMUSG00000026700	Tnfsf4	-1.07279	0.00336977
ENSMUSG00000022055	Nefl	0.697511	0.00345845
ENSMUSG00000026103	Gls	0.430906	0.00355377
ENSMUSG00000031897	Psmb10	-0.420906	0.00356097
ENSMUSG00000029372	Ppbp	1.32325	0.00356246
ENSMUSG00000002108	Nr1h3	-0.962531	0.00360713
ENSMUSG00000104043	Gm6525	1.42941	0.00364712
ENSMUSG00000028031	Dkk2	0.784836	0.00365209
ENSMUSG00000057098	Ebf1	-0.636695	0.00367917
ENSMUSG00000015134	Aldh1a3	-1.59149	0.00389615
ENSMUSG00000027108	Ola1	0.433484	0.00398238
ENSMUSG00000018846	Pank3	0.448965	0.00400971
ENSMUSG00000031878	Nae1	0.520167	0.00401421
ENSMUSG00000042349	Ikbke	-0.477939	0.0041089
ENSMUSG00000007617	Homer1	0.623885	0.00411828
ENSMUSG00000039219	Arid4b	0.489672	0.00420865
ENSMUSG00000056494	Cngb3	Inf	0.00421447
ENSMUSG00000028369	Svep1	-0.783911	0.0043108
ENSMUSG00000024974	Smc3	0.469945	0.00432755
ENSMUSG00000036634	Mag	-1.18501	0.00439521
ENSMUSG00000025608	Podxl	-0.630194	0.00442005
ENSMUSG00000006740	Kif5b	0.513186	0.00445463
ENSMUSG00000022051	Bnip3l	0.432228	0.0044612
ENSMUSG00000059970	Hspa2	-0.69473	0.00446377
ENSMUSG00000009281	Rarres2	-0.579089	0.00446515
ENSMUSG00000031176	Dynlt3	0.483255	0.0044686
ENSMUSG00000025979	Mob4	0.469969	0.00449004
ENSMUSG00000028793	Rnf19b	-0.400403	0.00450921
ENSMUSG00000030759	Far1	0.536781	0.00455853
ENSMUSG00000019943	Atp2b1	0.399298	0.00460911
ENSMUSG00000073889	Il11ra1	-0.517185	0.0046283
ENSMUSG00000048368	Omd	0.8172	0.00465096
ENSMUSG00000017485	Top2b	0.412954	0.00466853
ENSMUSG00000031125	3830403N18Rik	0.688792	0.00467871
ENSMUSG00000026574	Dpt	-0.59158	0.00467872
ENSMUSG00000057335	Cep170	0.398959	0.00468238
ENSMUSG00000067336	Bmpr2	0.48334	0.00468702
ENSMUSG00000030521	Mphosph10	0.504691	0.00471148
ENSMUSG00000021549	Rasa1	0.431177	0.0047196
ENSMUSG00000071266	Zfp946	0.764939	0.00477596
ENSMUSG00000026393	Nek7	0.43125	0.00477687
ENSMUSG00000094483	Purb	0.420434	0.00479442
ENSMUSG00000034252	Senp6	0.439625	0.0048127
ENSMUSG00000033972	Zfp944	0.874309	0.00500475
ENSMUSG00000037161	Mgarp	2.03103	0.00500696
ENSMUSG00000039616	Mocos	-0.557559	0.00505779
ENSMUSG00000029075	Tnfrsf4	-1.04294	0.00516888
ENSMUSG00000029208	Guf1	0.471081	0.00527202
ENSMUSG00000035173	Ccdc186	0.44513	0.00531075
ENSMUSG00000033014	Trim33	0.428574	0.00531135
ENSMUSG00000049103	Ccr2	0.694801	0.00531161
ENSMUSG00000074794	Arrdc3	0.548555	0.00532815
ENSMUSG00000010307	Tmem86a	-0.513396	0.00535721
ENSMUSG00000079184	Mphosph8	0.495953	0.00535925
ENSMUSG00000020330	Hmmr	0.546583	0.0053979
ENSMUSG00000029377	Ereg	0.393936	0.00547783
ENSMUSG00000025903	Lypla1	0.496055	0.00551228
ENSMUSG00000092517	Art2a	-1.13815	0.00553243
ENSMUSG00000006386	Tek	-0.798536	0.00561886
ENSMUSG00000001348	Acp5	-1.18906	0.00563314
ENSMUSG00000028676	Srsf10	0.400727	0.00570833
ENSMUSG00000027206	Cops2	0.595679	0.00584165
ENSMUSG00000027514	Zbp1	-0.394965	0.00596391
ENSMUSG00000032740	Ccdc88a	0.571661	0.00597989
ENSMUSG00000035513	Ntng2	-0.677026	0.00603345
ENSMUSG00000017291	Taok1	0.404947	0.00604699
ENSMUSG00000037754	Ppp1r16b	-0.996761	0.00608625
ENSMUSG00000053470	Kdm3a	0.446192	0.00630726
ENSMUSG00000026586	Prrx1	0.385537	0.00630901
ENSMUSG00000018849	Wwc1	0.644618	0.00637319
ENSMUSG00000033965	Slc16a2	-0.574639	0.0063787
ENSMUSG00000020650	Bcap29	0.499853	0.00646364
ENSMUSG00000031548	Sfrp1	-0.692935	0.00655967
ENSMUSG00000022789	Dnm1l	0.397699	0.00657336
ENSMUSG00000028842	Ago3	0.42668	0.00662838
ENSMUSG00000027365	Trpm7	0.409635	0.00665628
ENSMUSG00000029186	Pi4k2b	0.432523	0.00668848
ENSMUSG00000027379	Bub1	0.465688	0.00669258
ENSMUSG00000096910	Zfp955b	0.501186	0.00679272
ENSMUSG00000031375	Bgn	-0.727809	0.00681725
ENSMUSG00000001833	Septin7	0.562417	0.00682635
ENSMUSG00000035441	Myo1d	-0.676756	0.00684606
ENSMUSG00000026009	Icos	-0.924777	0.00685157
ENSMUSG00000003929	Zfp81	0.577411	0.00686532
ENSMUSG00000055254	Ntrk2	-1.02672	0.00698776
ENSMUSG00000032409	Atr	0.505431	0.00699534
ENSMUSG00000058748	Zfp958	0.68238	0.00700398
ENSMUSG00000071337	Tia1	0.427418	0.0070805
ENSMUSG00000035649	Zcchc7	0.427549	0.00708483
ENSMUSG00000036097	Slf2	0.426417	0.00713308
ENSMUSG00000027855	Sycp1	0.810942	0.00723107
ENSMUSG00000059456	Ptk2b	-0.501001	0.00727015
ENSMUSG00000028252	Ccnc	0.496593	0.00729347
ENSMUSG00000094870	Zfp131	0.409437	0.00731532
ENSMUSG00000048621	Gm6377	1.21595	0.00735705
ENSMUSG00000027162	Lin7c	0.477799	0.00739453
ENSMUSG00000075376	Rc3h2	0.399102	0.00744854
ENSMUSG00000028989	Angptl7	-0.602415	0.00745389
ENSMUSG00000062937	Mtap	0.391731	0.00746373
ENSMUSG00000044906	4930503L19Rik	0.441247	0.00748359
ENSMUSG00000032487	Ptgs2	0.486747	0.00749276
ENSMUSG00000046157	Tmem229b	-0.516402	0.00752232
ENSMUSG00000022108	Itm2b	-0.363078	0.00761087
ENSMUSG00000067642	Adgrf3	-1.7033	0.00767936
ENSMUSG00000033880	Lgals3bp	-0.371764	0.00768864
ENSMUSG00000007827	Ankrd26	0.492627	0.00771471
ENSMUSG00000040297	Suco	0.443464	0.00788337
ENSMUSG00000027977	Ndst3	0.431922	0.00790415
ENSMUSG00000029061	Mmp23	-0.852225	0.00792541
ENSMUSG00000029202	Pds5a	0.387137	0.00802769
ENSMUSG00000025907	Rb1cc1	0.597941	0.00805236
ENSMUSG00000074637	Sox2	0.740413	0.00807427
ENSMUSG00000014226	Cacybp	0.502022	0.00808507
ENSMUSG00000034614	Pik3ip1	-0.837383	0.00809378
ENSMUSG00000058589	Anks1b	0.697114	0.00819809
ENSMUSG00000026020	Nop58	0.486382	0.00827404
ENSMUSG00000057561	Eif1a	0.380951	0.00830287
ENSMUSG00000039782	Cpeb2	0.454917	0.00836018
ENSMUSG00000039985	Sinhcaf	0.506137	0.00836839
ENSMUSG00000041220	Elovl6	0.529677	0.00837245
ENSMUSG00000024349	Sting1	-0.3849	0.00838227
ENSMUSG00000061068	Mcpt4	-1.95136	0.00840963
ENSMUSG00000057457	Phex	0.810394	0.00843456
ENSMUSG00000042515	Pwwp3b	0.901193	0.00844069
ENSMUSG00000025025	Mxi1	0.426711	0.00846908
ENSMUSG00000024298	Zfp871	0.386358	0.00850302
ENSMUSG00000025255	Zfhx4	-0.803349	0.00860058
ENSMUSG00000046404	Yod1	0.541093	0.0086184
ENSMUSG00000037206	Islr	-0.641609	0.00866589
ENSMUSG00000089774	Slc5a3	0.510972	0.00870191
ENSMUSG00000070867	Trabd2b	-0.817246	0.00874668
ENSMUSG00000035133	Arhgap5	0.666025	0.00887226
ENSMUSG00000024921	Smarca2	-0.413787	0.00887895
ENSMUSG00000066324	Bpnt2	0.398731	0.00888797
ENSMUSG00000029920	Smarcad1	0.424944	0.00891168
ENSMUSG00000005871	Apc	0.393952	0.00894318
ENSMUSG00000063334	Krr1	0.424884	0.00901
ENSMUSG00000022351	Sqle	0.4123	0.0090401
ENSMUSG00000029231	Pdgfra	-0.387015	0.0090544
ENSMUSG00000020695	Mrc2	-0.396575	0.00908798
ENSMUSG00000019987	Arg1	0.623124	0.00916888
ENSMUSG00000036381	P2ry14	-0.474833	0.00917711
ENSMUSG00000078853	Igtp	-0.532608	0.00920549
ENSMUSG00000044155	Lsm8	0.464824	0.00923465
ENSMUSG00000075470	Alg10b	0.40104	0.00925491
ENSMUSG00000028576	Ift74	0.673978	0.00926167
ENSMUSG00000028645	Slc2a1	0.566529	0.00928751
ENSMUSG00000021870	Slmap	0.391333	0.00928999
ENSMUSG00000053453	Thoc7	0.51006	0.00934155
ENSMUSG00000022797	Tfrc	0.462138	0.00934758
ENSMUSG00000021282	Eif5	0.422876	0.00936765
ENSMUSG00000036499	Eea1	0.440416	0.00938585
ENSMUSG00000036995	Asap3	-0.572038	0.00939372
ENSMUSG00000021831	Ero1a	0.945981	0.0094192
ENSMUSG00000004043	Stat5a	-0.445379	0.00957593
ENSMUSG00000024399	Ltb	-1.16035	0.00965855
ENSMUSG00000069769	Msi2	0.403612	0.00967255
ENSMUSG00000021112	Pals1	0.464728	0.00968995
ENSMUSG00000062949	Atp11c	0.464858	0.00970376
ENSMUSG00000049872	Calhm5	-0.721073	0.00971264
ENSMUSG00000027111	Itga6	0.377458	0.00971475
ENSMUSG00000002847	Pla1a	-0.557884	0.00971843
ENSMUSG00000028403	Zdhhc21	0.414693	0.0097226
ENSMUSG00000013663	Pten	0.429863	0.00977609
ENSMUSG00000035246	Pcyt1b	0.631296	0.00985177
ENSMUSG00000026356	Dars	0.389848	0.00985833
ENSMUSG00000027848	Olfml3	-0.743236	0.00997167
ENSMUSG00000020948	Klhl28	0.543528	0.0100354
ENSMUSG00000031604	Msmo1	0.490749	0.0100721
ENSMUSG00000007872	Id3	-0.542985	0.0100734
ENSMUSG00000042133	Ppig	0.48535	0.0101553
ENSMUSG00000038264	Sema7a	-0.387856	0.0101664
ENSMUSG00000015961	Adss	0.370693	0.0101832
ENSMUSG00000021904	Sema3g	-0.691861	0.0103543
ENSMUSG00000003865	Gys1	0.423943	0.0104501
ENSMUSG00000021065	Fut8	0.392586	0.0105055
ENSMUSG00000073664	Nbeal1	0.415822	0.0105144
ENSMUSG00000024678	Ms4a4d	-0.5396	0.0106287
ENSMUSG00000047534	Mis18bp1	0.585367	0.0106304
ENSMUSG00000055737	Ghr	0.511411	0.0107037
ENSMUSG00000034723	Tmx4	0.407439	0.0107058
ENSMUSG00000032578	Cish	-0.713296	0.0107157
ENSMUSG00000017548	Suz12	0.485761	0.0107774
ENSMUSG00000029686	Cul1	0.366397	0.0108285
ENSMUSG00000075334	Rprm	-2.6578	0.0108487
ENSMUSG00000025939	Ube2w	0.456	0.0109361
ENSMUSG00000046561	Arsj	0.433514	0.0109526
ENSMUSG00000030967	Zranb1	0.417353	0.010973
ENSMUSG00000032030	Cul5	0.394249	0.0109834
ENSMUSG00000032745	Gpbp1	0.403775	0.0110575
ENSMUSG00000051166	Eml5	0.497178	0.0111337
ENSMUSG00000029126	Nsg1	-0.580981	0.0111645
ENSMUSG00000062151	Unc13c	0.569684	0.0113137
ENSMUSG00000027680	Fxr1	0.381812	0.0113406
ENSMUSG00000027447	Cst3	-0.354779	0.0113651
ENSMUSG00000067212	H2-T23	-0.444174	0.0113677
ENSMUSG00000022336	Eif3e	0.408792	0.0114001
ENSMUSG00000058258	Idi1	0.730122	0.0114466
ENSMUSG00000057113	Npm1	0.389773	0.0115332
ENSMUSG00000072501	Phf20l1	0.383975	0.0115428
ENSMUSG00000022707	Gbe1	0.436663	0.0115972
ENSMUSG00000022360	Atad2	0.382439	0.0116345
ENSMUSG00000110444	Gm10033	0.712973	0.0116475
ENSMUSG00000034761	Map4k5	0.408389	0.0116515
ENSMUSG00000007989	Fzd3	0.631959	0.0116541
ENSMUSG00000033943	Mga	0.395205	0.0116665
ENSMUSG00000038047	Haus6	0.415754	0.0118942
ENSMUSG00000029817	Tra2a	0.365288	0.0119082
ENSMUSG00000034795	Ccdc122	0.836542	0.0119242
ENSMUSG00000026875	Traf1	-0.397242	0.0119395
ENSMUSG00000025790	Slco3a1	-0.753846	0.011956
ENSMUSG00000055296	Tmem245	0.37571	0.0120001
ENSMUSG00000025958	Creb1	0.406813	0.0121506
ENSMUSG00000063406	Tmed5	0.636787	0.0121967
ENSMUSG00000029373	Pf4	0.416665	0.0121996
ENSMUSG00000027639	Samhd1	-0.35309	0.0122104
ENSMUSG00000031246	Sh3bgrl	0.485994	0.0122972
ENSMUSG00000037106	Fer1l6	0.401253	0.0123117
ENSMUSG00000078920	Ifi47	-0.425004	0.0123467
ENSMUSG00000034707	Gns	-0.336884	0.0124803
ENSMUSG00000067851	Arfgef1	0.387876	0.0125109
ENSMUSG00000020024	Cep83	0.394891	0.0125201
ENSMUSG00000053930	Shisa6	-1.30173	0.0125375
ENSMUSG00000016382	Pls3	0.368054	0.012556
ENSMUSG00000027002	Nckap1	0.361448	0.0125688
ENSMUSG00000022623	Shank3	-0.574217	0.0125984
ENSMUSG00000071281	Zfp65	0.697947	0.0126183
ENSMUSG00000023274	Cd4	-1.5584	0.0126224
ENSMUSG00000096210	H1f0	0.368986	0.012679
ENSMUSG00000004837	Grap	-0.517711	0.0126866
ENSMUSG00000015476	Prrt1	-1.19905	0.0127365
ENSMUSG00000042208	Sanbr	0.447916	0.0127519
ENSMUSG00000045205	Dpy19l4	0.452627	0.0127573
ENSMUSG00000028517	Plpp3	-0.734228	0.0128142
ENSMUSG00000038527	C1rl	-0.44991	0.0128443
ENSMUSG00000016256	Ctsz	-0.340934	0.0128544
ENSMUSG00000037010	Apln	0.706718	0.0128769
ENSMUSG00000026715	Serpinc1	2.11514	0.0129155
ENSMUSG00000031600	Vps37a	0.383626	0.0130912
ENSMUSG00000026582	Sele	0.392684	0.0131306
ENSMUSG00000024030	Abcg1	-0.67245	0.0131466
ENSMUSG00000031931	Ankrd49	0.480949	0.0131657
ENSMUSG00000009207	Lnpk	0.411807	0.0132173
ENSMUSG00000000552	Zfp385a	-0.399648	0.013235
ENSMUSG00000034158	Lrrc58	0.378768	0.0133005
ENSMUSG00000046442	Ppm1e	0.825126	0.013307
ENSMUSG00000071072	Ptges3	0.362712	0.0133124
ENSMUSG00000072704	Smim10l1	0.37315	0.0133432
ENSMUSG00000033813	Tcea1	0.448935	0.0133435
ENSMUSG00000047907	Tshz2	-0.755344	0.0133685
ENSMUSG00000031283	Chrdl1	-2.63185	0.0134134
ENSMUSG00000044763	Trmt10c	0.440572	0.013429
ENSMUSG00000007805	Twist2	1.47252	0.0134623
ENSMUSG00000025232	Hexa	-0.390871	0.013482
ENSMUSG00000027620	Rbm39	0.344873	0.0135127
ENSMUSG00000030016	Zfp638	0.491682	0.0135323
ENSMUSG00000001240	Ramp2	-0.766637	0.0135691
ENSMUSG00000034163	Zfc3h1	0.357712	0.013591
ENSMUSG00000018171	Vmp1	0.355012	0.0136554
ENSMUSG00000049001	Ndnf	-1.33237	0.0136835
ENSMUSG00000049658	Bdp1	0.443109	0.01369
ENSMUSG00000021712	Trim23	0.469916	0.0136919
ENSMUSG00000021091	Serpina3n	-0.815747	0.0137691
ENSMUSG00000030577	Cd22	-0.920893	0.0137846
ENSMUSG00000026535	Ifi202b	0.480936	0.0138639
ENSMUSG00000058291	Zfp68	0.617973	0.0139048
ENSMUSG00000020241	Col6a2	-0.681647	0.0140173
ENSMUSG00000021270	Hsp90aa1	0.540482	0.0140335
ENSMUSG00000114797	Gm49336	0.434926	0.0140769
ENSMUSG00000026643	Nmt2	0.354575	0.0141093
ENSMUSG00000020326	Ccng1	0.343245	0.0141131
ENSMUSG00000039701	Usp53	0.502667	0.0141766
ENSMUSG00000029238	Clock	0.436193	0.0141979
ENSMUSG00000033031	Cip2a	0.448601	0.0142333
ENSMUSG00000028414	Fktn	0.43412	0.0142542
ENSMUSG00000021506	Pitx1	-1.4563	0.014263
ENSMUSG00000038037	Socs1	-0.402911	0.0143241
ENSMUSG00000024308	Tapbp	-0.339501	0.0143511
ENSMUSG00000017418	Arl5b	0.42322	0.0143533
ENSMUSG00000039585	Myo9a	0.443911	0.014371
ENSMUSG00000042595	Fam199x	0.524304	0.0144395
ENSMUSG00000022562	Oplah	1.13283	0.0144938
ENSMUSG00000026384	Ptpn4	0.501303	0.0144952
ENSMUSG00000020817	Rabep1	0.385551	0.0145142
ENSMUSG00000036202	Rif1	0.484407	0.0146051
ENSMUSG00000030742	Lat	-1.60708	0.0146557
ENSMUSG00000020902	Ntn1	-0.976888	0.0147648
ENSMUSG00000018800	Abca5	0.477297	0.0147741
ENSMUSG00000025701	Alox5	-0.84131	0.0149248
ENSMUSG00000030745	Il21r	-0.876055	0.0149448
ENSMUSG00000021027	Ralgapa1	0.379471	0.0149524
ENSMUSG00000039841	Zfp800	0.433871	0.015047
ENSMUSG00000053007	Creb5	0.444232	0.0150569
ENSMUSG00000028189	Ctbs	0.525286	0.0150822
ENSMUSG00000027236	Eif3j1	0.39844	0.0150984
ENSMUSG00000041703	Zic5	0.7457	0.0151735
ENSMUSG00000040118	Cacna2d1	0.393607	0.0152443
ENSMUSG00000006010	Odr4	0.505579	0.0153102
ENSMUSG00000095990	Zfp97	0.940531	0.0153183
ENSMUSG00000025862	Stag2	0.487291	0.015367
ENSMUSG00000042460	C1galt1	0.430178	0.015369
ENSMUSG00000020009	Ifngr1	-0.372517	0.0153844
ENSMUSG00000060935	Tmem263	0.429957	0.015397
ENSMUSG00000046111	Cep295	0.414947	0.0153971
ENSMUSG00000041143	Tmco4	-0.414864	0.0154146
ENSMUSG00000047414	Flrt2	0.396648	0.0154462
ENSMUSG00000030208	Emp1	0.336289	0.0154705
ENSMUSG00000024140	Epas1	-0.484612	0.0154744
ENSMUSG00000030059	Tmf1	0.361301	0.0155037
ENSMUSG00000079555	Haus3	0.450862	0.0155089
ENSMUSG00000049421	Zfp260	0.404947	0.0156526
ENSMUSG00000006782	Cnp	-0.400578	0.015794
ENSMUSG00000029007	Agtrap	-0.34948	0.0158004
ENSMUSG00000026223	Itm2c	-0.350243	0.0158263
ENSMUSG00000033186	Mzt1	0.376928	0.0158673
ENSMUSG00000063273	Naa15	0.395947	0.0158793
ENSMUSG00000034613	Ppm1h	-0.613672	0.0158883
ENSMUSG00000038538	Ubn2	0.363999	0.0158978
ENSMUSG00000008575	Nfib	0.355327	0.015929
ENSMUSG00000021022	Ppp2r3c	0.543793	0.0159381
ENSMUSG00000027708	Dcun1d1	0.41149	0.0159665
ENSMUSG00000069874	Irgm2	-0.453592	0.0159929
ENSMUSG00000024477	Pggt1b	0.398295	0.0159943
ENSMUSG00000035614	Togaram1	0.473394	0.0160063
ENSMUSG00000061232	H2-K1	-0.343968	0.0160538
ENSMUSG00000022674	Ube2v2	0.460509	0.0161397
ENSMUSG00000003206	Ebi3	-0.751064	0.0161715
ENSMUSG00000024943	Smc5	0.468192	0.0161932
ENSMUSG00000069919	Hba-a1	2.56318	0.0162551
ENSMUSG00000078784	Rbis	0.461024	0.0163127
ENSMUSG00000021669	Cert1	0.370192	0.01641
ENSMUSG00000022964	Tmem50b	-0.43317	0.0164335
ENSMUSG00000064363	mt-Nd4	0.490529	0.0164779
ENSMUSG00000022033	Pbk	0.411031	0.0165165
ENSMUSG00000027800	Tm4sf1	0.35221	0.0165381
ENSMUSG00000035762	Tmem161b	0.432237	0.0165596
ENSMUSG00000026879	Gsn	-0.332256	0.0165679
ENSMUSG00000020634	Ubxn2a	0.435336	0.0165974
ENSMUSG00000005802	Slc30a4	0.640761	0.016614
ENSMUSG00000038943	Prc1	0.359519	0.0166464
ENSMUSG00000068134	Zfp120	0.569295	0.016664
ENSMUSG00000027829	Ccnl1	0.340408	0.0168886
ENSMUSG00000003814	Calr	-0.332191	0.0169952
ENSMUSG00000031284	Pak3	0.580313	0.0170114
ENSMUSG00000026259	Ngef	0.491597	0.0170685
ENSMUSG00000014956	Ppp1cb	0.348776	0.0170789
ENSMUSG00000001864	Aif1l	-0.791622	0.0171338
ENSMUSG00000051235	Gen1	0.492964	0.0172407
ENSMUSG00000004591	Pkn2	0.51254	0.017263
ENSMUSG00000020476	Dbnl	-0.327779	0.0173212
ENSMUSG00000034855	Cxcl10	-0.536608	0.0173367
ENSMUSG00000076431	Sox4	0.560716	0.0174261
ENSMUSG00000022837	Iqcb1	0.563518	0.0175048
ENSMUSG00000070713	Hmgn2-ps	0.478701	0.0175447
ENSMUSG00000043964	Orai3	-0.411948	0.0175939
ENSMUSG00000030604	Zfp626	0.507529	0.0175996
ENSMUSG00000033016	Nfatc1	-0.383749	0.0176872
ENSMUSG00000021319	Sfrp4	-2.1075	0.0177103
ENSMUSG00000025860	Xiap	0.364218	0.0177131
ENSMUSG00000026923	Notch1	-0.336377	0.0177821
ENSMUSG00000052155	Acvr2a	0.427165	0.0178112
ENSMUSG00000026775	Yme1l1	0.409804	0.0178118
ENSMUSG00000022914	Brwd1	0.363337	0.0178371
ENSMUSG00000075592	Nynrin	-0.714566	0.0178407
ENSMUSG00000032053	Pou2af1	-1.58046	0.0178418
ENSMUSG00000048379	Socs4	0.391007	0.017853
ENSMUSG00000079563	Pglyrp2	-1.31637	0.0178958
ENSMUSG00000057858	Fam204a	0.523846	0.0179543
ENSMUSG00000043019	Edem3	0.367388	0.0179572
ENSMUSG00000026605	Cenpf	0.640716	0.0179932
ENSMUSG00000028207	Asph	0.341014	0.0180806
ENSMUSG00000024736	Tmem132a	-0.484822	0.0181553
ENSMUSG00000030681	Mvp	-0.344467	0.0181935
ENSMUSG00000032413	Rasa2	0.424755	0.0182157
ENSMUSG00000024294	Mib1	0.360113	0.018225
ENSMUSG00000023249	Parp3	-0.357894	0.0182392
ENSMUSG00000109864	Eid3	1.20166	0.0183704
ENSMUSG00000005800	Mmp8	1.16049	0.0183789
ENSMUSG00000038936	Sccpdh	0.386973	0.0183923
ENSMUSG00000029840	Mtpn	0.337662	0.0183965
ENSMUSG00000043421	Hilpda	0.746932	0.0183986
ENSMUSG00000020000	Moxd1	-0.878306	0.0184
ENSMUSG00000024695	Zfp91	0.348919	0.0184762
ENSMUSG00000019853	Hebp2	-1.0542	0.018514
ENSMUSG00000026977	Marchf7	0.463154	0.0185409
ENSMUSG00000046598	Bdh1	-1.16191	0.0186454
ENSMUSG00000049690	Nckap5	-1.55791	0.0186618
ENSMUSG00000022816	Fstl1	-0.544867	0.0187251
ENSMUSG00000036412	Arsi	-0.846328	0.0188138
ENSMUSG00000037400	Atp11b	0.352038	0.0189381
ENSMUSG00000038388	Pals2	0.359852	0.0189845
ENSMUSG00000010608	Rbm25	0.327275	0.0190092
ENSMUSG00000020681	Ace	-0.860471	0.0190432
ENSMUSG00000042726	Trafd1	-0.338416	0.0190862
ENSMUSG00000028180	Zranb2	0.380586	0.0191113
ENSMUSG00000031378	Abcd1	-0.385997	0.0191414
ENSMUSG00000020982	Nemf	0.358639	0.0191432
ENSMUSG00000032420	Nt5e	0.50299	0.0192465
ENSMUSG00000066551	Hmgb1	0.340573	0.0193021
ENSMUSG00000034560	Washc4	0.409808	0.0193427
ENSMUSG00000024669	Cd5	-1.75521	0.0194026
ENSMUSG00000041570	Camsap2	0.43586	0.0194836
ENSMUSG00000000317	Bcl6b	0.352734	0.0194838
ENSMUSG00000074802	Gas2l3	0.378464	0.0195352
ENSMUSG00000066000	Zfp979	0.867269	0.0196088
ENSMUSG00000079509	Zfx	0.422251	0.0196148
ENSMUSG00000041187	Prkd2	-0.361485	0.0196996
ENSMUSG00000005397	Nid1	-0.401144	0.01973
ENSMUSG00000024805	Pcgf5	0.367286	0.0198276
ENSMUSG00000026014	Raph1	0.349953	0.0199512
ENSMUSG00000052821	Cysltr1	0.666106	0.0199714
ENSMUSG00000031095	Cul4b	0.413085	0.019976
ENSMUSG00000001128	Cfp	-0.541706	0.019997
ENSMUSG00000031253	Srpx2	-0.689816	0.020012
ENSMUSG00000039450	Dcxr	-0.561488	0.0200137
ENSMUSG00000007812	Zfp655	0.363755	0.0200163
ENSMUSG00000074656	Eif2s2	0.479757	0.0200956
ENSMUSG00000038855	Itpkb	-0.352432	0.0201672
ENSMUSG00000051579	Tceal8	0.368198	0.0201851
ENSMUSG00000028382	Ptbp3	0.339722	0.0202836
ENSMUSG00000030259	Rassf8	0.353358	0.0203804
ENSMUSG00000022124	Fbxl3	0.371081	0.0204578
ENSMUSG00000028108	Ecm1	-0.321839	0.020647
ENSMUSG00000026491	Ahctf1	0.323523	0.0206613
ENSMUSG00000036208	Nepro	0.389576	0.0207151
ENSMUSG00000047368	Abhd17b	0.436058	0.020792
ENSMUSG00000000791	Il12rb1	-0.660555	0.0208586
ENSMUSG00000041926	Rnpep	-0.341445	0.0208873
ENSMUSG00000031631	Cfap97	0.446522	0.02091
ENSMUSG00000045322	Tlr9	-0.551792	0.0209139
ENSMUSG00000043262	Uevld	0.369857	0.0209536
ENSMUSG00000040651	Tasor	0.406694	0.0209753
ENSMUSG00000070034	Sp110	-0.333579	0.0210147
ENSMUSG00000071177	Serpina1d	Inf	0.02115
ENSMUSG00000057530	Ece1	-0.322188	0.0211942
ENSMUSG00000032374	Plod2	0.552037	0.0211959
ENSMUSG00000057396	Zfp759	0.75457	0.0212574
ENSMUSG00000022139	Mbnl2	0.404222	0.021354
ENSMUSG00000074925	Ptar1	0.401311	0.0213998
ENSMUSG00000040943	Tet2	0.354749	0.0215417
ENSMUSG00000056529	Ptafr	-0.506117	0.0215974
ENSMUSG00000020580	Rock2	0.398469	0.0216378
ENSMUSG00000027699	Ect2	0.361423	0.0216511
ENSMUSG00000021939	Ctsb	-0.310736	0.0217831
ENSMUSG00000022329	Stk3	0.534058	0.0218988
ENSMUSG00000002103	Acp2	-0.389247	0.0219179
ENSMUSG00000052144	Ppp4r2	0.337351	0.0219591
ENSMUSG00000021945	Zmym2	0.412194	0.0219794
ENSMUSG00000050600	Zfp831	-1.54672	0.022002
ENSMUSG00000027215	Cd82	-0.407884	0.0220454
ENSMUSG00000020788	Atp2a3	-0.715898	0.0221154
ENSMUSG00000028789	Azin2	-0.550103	0.0221957
ENSMUSG00000030246	Ldhb	-1.14367	0.0223276
ENSMUSG00000037725	Ckap2	0.358513	0.0223638
ENSMUSG00000025245	Lztfl1	0.46004	0.0223908
ENSMUSG00000015092	Edf1	-0.327472	0.0224089
ENSMUSG00000049577	Zfpm1	-0.45866	0.022438
ENSMUSG00000031357	Syap1	0.355595	0.0226606
ENSMUSG00000022225	Cma1	-1.44576	0.0227659
ENSMUSG00000036093	Arl5a	0.384275	0.0227809
ENSMUSG00000015759	Cnih1	0.363869	0.022803
ENSMUSG00000062310	Glrp1	0.376172	0.0229697
ENSMUSG00000028212	Ccne2	0.522225	0.0229821
ENSMUSG00000020570	Sypl	0.350812	0.0229902
ENSMUSG00000001467	Cyp51	0.353644	0.0229998
ENSMUSG00000024259	Slc25a46	0.352507	0.0231464
ENSMUSG00000102976	Zc3h11a	0.576417	0.0231764
ENSMUSG00000078566	Bnip3	1.09297	0.0233479
ENSMUSG00000007888	Crlf1	-0.429214	0.0233674
ENSMUSG00000021796	Bmpr1a	0.378587	0.0235131
ENSMUSG00000027261	Hao1	0.52698	0.0235174
ENSMUSG00000022034	Esco2	0.513338	0.0235247
ENSMUSG00000043716	Rpl7	0.391704	0.0235769
ENSMUSG00000025199	Chuk	0.332983	0.0235968
ENSMUSG00000022811	Zfp148	0.350681	0.0236378
ENSMUSG00000032011	Thy1	-0.643478	0.0236807
ENSMUSG00000038776	Ephx1	-0.390509	0.0236829
ENSMUSG00000034845	Plvap	-0.537095	0.0237455
ENSMUSG00000074994	Qser1	0.42672	0.0237583
ENSMUSG00000038836	Agbl3	0.619399	0.0239072
ENSMUSG00000040785	Ttc3	0.332669	0.0239082
ENSMUSG00000027677	Ttc14	0.350597	0.0239536
ENSMUSG00000029823	Luc7l2	0.310968	0.0239985
ENSMUSG00000042333	Tnfrsf14	-0.476855	0.0240414
ENSMUSG00000030265	Kras	0.338248	0.0240473
ENSMUSG00000020074	Ccar1	0.413126	0.0240775
ENSMUSG00000020185	E2f7	0.350308	0.0241046
ENSMUSG00000020227	Irak3	-0.564811	0.0241923
ENSMUSG00000020717	Pecam1	-0.335228	0.0244929
ENSMUSG00000047415	Gpr68	-0.788252	0.0245454
ENSMUSG00000045689	Pcdhb4	-3.08097	0.0245705
ENSMUSG00000002699	Lcp2	-0.69103	0.024603
ENSMUSG00000034853	Acot11	-0.964896	0.0246354
ENSMUSG00000066152	Slc31a2	-0.549552	0.0247059
ENSMUSG00000056820	Tsnax	-0.505895	0.0247123
ENSMUSG00000025234	Arih1	0.327705	0.0247425
ENSMUSG00000064341	mt-Nd1	0.527494	0.0247985
ENSMUSG00000020362	Cnot6	0.349931	0.0250229
ENSMUSG00000021709	Erbin	0.468768	0.0250423
ENSMUSG00000033054	Npat	0.436478	0.025127
ENSMUSG00000025352	Gdf11	-0.687146	0.0251281
ENSMUSG00000006494	Pdk1	0.666145	0.0251343
ENSMUSG00000037640	Zfp60	0.486466	0.0251759
ENSMUSG00000042271	Nxt2	0.468267	0.0252058
ENSMUSG00000017697	Ada	-0.559836	0.0252527
ENSMUSG00000029245	Epha5	Inf	0.0252843
ENSMUSG00000047757	Fancb	0.620415	0.025325
ENSMUSG00000061411	Nol4l	-0.466125	0.0253277
ENSMUSG00000037731	Themis2	-0.527258	0.0253651
ENSMUSG00000068882	Ssb	0.393802	0.0253793
ENSMUSG00000033184	Tmed7	0.319435	0.0254961
ENSMUSG00000063317	Usp31	0.351742	0.0254991
ENSMUSG00000041408	Wapl	0.328028	0.0255661
ENSMUSG00000091474	2610021A01Rik	0.602016	0.0255965
ENSMUSG00000022020	Naa16	0.367638	0.025597
ENSMUSG00000025268	Maged2	-0.536766	0.0256573
ENSMUSG00000030761	Myo7a	-0.562421	0.0256753
ENSMUSG00000020263	Appl2	0.353486	0.0256795
ENSMUSG00000057135	Scimp	-0.427749	0.0256919
ENSMUSG00000095432	Zfp748	0.465476	0.0257138
ENSMUSG00000032407	U2surp	0.334483	0.0257715
ENSMUSG00000021536	Adcy2	-1.00411	0.0259788
ENSMUSG00000026479	Lamc2	0.334406	0.0260103
ENSMUSG00000029684	Wasl	0.330592	0.0260347
ENSMUSG00000047036	Zfp445	0.334499	0.0261106
ENSMUSG00000023143	Nagpa	-0.365638	0.0261127
ENSMUSG00000072872	Rybp	0.345822	0.0262037
ENSMUSG00000024780	Cdc37l1	0.342934	0.0262753
ENSMUSG00000041328	Pcf11	0.365249	0.0263134
ENSMUSG00000025001	Hells	0.502326	0.0263857
ENSMUSG00000043740	B430306N03Rik	-0.361532	0.0263994
ENSMUSG00000022831	Hcls1	-0.553845	0.0264164
ENSMUSG00000027778	Ift80	0.350445	0.0264199
ENSMUSG00000029655	N4bp2l2	0.3302	0.0264381
ENSMUSG00000000838	Fmr1	0.379851	0.0264393
ENSMUSG00000071657	Bscl2	-0.407846	0.0266478
ENSMUSG00000024924	Vldlr	0.468875	0.0266753
ENSMUSG00000037316	Bag4	0.478682	0.0267274
ENSMUSG00000027540	Ptpn1	-0.310099	0.0268317
ENSMUSG00000002997	Prkar2b	0.396612	0.0268667
ENSMUSG00000005672	Kit	-0.69246	0.0269913
ENSMUSG00000036009	Mettl25	0.529644	0.0271048
ENSMUSG00000021895	Arhgef3	-0.431832	0.0271647
ENSMUSG00000044433	Camsap3	-0.760508	0.0272373
ENSMUSG00000058503	Fam133b	0.361001	0.0272385
ENSMUSG00000044150	Bclaf3	0.405571	0.0272863
ENSMUSG00000070407	Hs3st3b1	-0.982076	0.0272965
ENSMUSG00000007613	Tgfbr1	0.357516	0.0273205
ENSMUSG00000060591	Ifitm2	-0.511925	0.0273755
ENSMUSG00000031661	Nkd1	-2.2964	0.0273859
ENSMUSG00000035864	Syt1	0.450599	0.0274445
ENSMUSG00000033542	Arhgef5	-0.698794	0.0275855
ENSMUSG00000046743	Fat4	-0.686118	0.0276235
ENSMUSG00000041718	Alg13	0.407381	0.0276431
ENSMUSG00000021285	Ppp1r13b	-0.361585	0.0276887
ENSMUSG00000091387	Gcnt4	0.393835	0.0276918
ENSMUSG00000024795	Kif20b	0.635675	0.0277055
ENSMUSG00000024261	Syt4	0.984478	0.027735
ENSMUSG00000055301	Adh7	0.447387	0.027774
ENSMUSG00000094410	Zbed6	0.336729	0.0278069
ENSMUSG00000019988	Nedd1	0.396478	0.0278236
ENSMUSG00000024491	Rbm27	0.345189	0.0278786
ENSMUSG00000020205	Phlda1	0.831354	0.0278895
ENSMUSG00000000318	Clec10a	-0.707697	0.0279138
ENSMUSG00000045625	Pigz	-0.771885	0.0280676
ENSMUSG00000025899	Alkbh8	0.46266	0.028071
ENSMUSG00000029470	P2rx4	-0.398775	0.0280874
ENSMUSG00000033295	Ptprf	-0.394025	0.0280924
ENSMUSG00000059878	Zfp422	-0.506201	0.0282165
ENSMUSG00000037337	Map4k1	-0.499437	0.0283323
ENSMUSG00000025161	Slc16a3	0.662226	0.0284492
ENSMUSG00000031601	Cnot7	0.359217	0.0285306
ENSMUSG00000037062	Sh3glb1	0.302867	0.0286098
ENSMUSG00000027636	Sla2	-0.775244	0.0286844
ENSMUSG00000079614	Seh1l	0.336995	0.0287327
ENSMUSG00000051223	Bzw1	0.311326	0.0287421
ENSMUSG00000052560	Cpne8	-0.570723	0.028772
ENSMUSG00000027589	Pcmtd2	0.373279	0.028882
ENSMUSG00000052748	Swt1	0.489674	0.0288825
ENSMUSG00000022247	Brix1	0.333927	0.0289468
ENSMUSG00000041000	Trim62	-0.731539	0.0289653
ENSMUSG00000039013	Siglecf	-2.22204	0.0290287
ENSMUSG00000026821	Ralgds	-0.493565	0.0291642
ENSMUSG00000073411	H2-D1	-0.297628	0.0292322
ENSMUSG00000019505	Ubb	-0.303309	0.0293296
ENSMUSG00000079317	Trappc2	0.510314	0.0293324
ENSMUSG00000029761	Cald1	0.302987	0.0293365
ENSMUSG00000058799	Nap1l1	0.304284	0.0293578
ENSMUSG00000084957	Bbip1	0.443524	0.0294545
ENSMUSG00000039699	Batf2	-0.541089	0.0295058
ENSMUSG00000054099	Slc25a40	0.337516	0.0295232
ENSMUSG00000007036	Abhd16a	-0.32178	0.02954
ENSMUSG00000021947	Cryl1	-0.529969	0.0295517
ENSMUSG00000050721	Plekho2	-0.306945	0.0295811
ENSMUSG00000066363	Serpina3f	-1.29437	0.0295908
ENSMUSG00000079083	Jrkl	0.572615	0.0296592
ENSMUSG00000023845	Lnpep	0.320052	0.0296689
ENSMUSG00000021843	Ktn1	0.365827	0.0297071
ENSMUSG00000027656	Ccn5	-1.11402	0.02975
ENSMUSG00000031799	Tpm4	0.305181	0.0297692
ENSMUSG00000042745	Id1	-0.513533	0.0297925
ENSMUSG00000071856	Mcc	0.368314	0.0298991
ENSMUSG00000020590	Snx13	0.362093	0.0299588
ENSMUSG00000047810	Ccdc88b	-0.53961	0.0300952
ENSMUSG00000027160	Ccdc34	0.378546	0.0301171
ENSMUSG00000012443	Kif11	0.471272	0.0301872
ENSMUSG00000020702	Ccl1	-1.48602	0.0302636
ENSMUSG00000021732	Fgf10	0.376395	0.0303213
ENSMUSG00000035279	Ssc5d	-0.372524	0.0303356
ENSMUSG00000051469	Zfp24	0.352161	0.0303677
ENSMUSG00000061100	Retnla	-2.58337	0.030391
ENSMUSG00000033487	Fndc3a	0.309282	0.0304494
ENSMUSG00000040322	Slc25a24	0.311634	0.0304575
ENSMUSG00000039501	Znfx1	-0.306047	0.0304592
ENSMUSG00000026718	Stam	0.33261	0.0304843
ENSMUSG00000041202	Pla2g2d	-1.73104	0.0304955
ENSMUSG00000020385	Clk4	0.353301	0.0305517
ENSMUSG00000040533	Matn1	-1.5954	0.0305536
ENSMUSG00000019892	Lrriq1	2.36847	0.0305858
ENSMUSG00000031563	Wwc2	0.320427	0.0306201
ENSMUSG00000043372	Hexim2	-0.478711	0.0307074
ENSMUSG00000040520	Manea	0.407503	0.0308444
ENSMUSG00000029716	Tfr2	-1.89868	0.0308499
ENSMUSG00000020340	Cyfip2	-0.849257	0.0309566
ENSMUSG00000003541	Ier3	0.621856	0.0309847
ENSMUSG00000024187	Fam234a	-0.34638	0.0310286
ENSMUSG00000026748	Plxdc2	-0.708216	0.0310391
ENSMUSG00000039157	Fam102a	-0.315736	0.0310501
ENSMUSG00000094686	Ccl21a	-2.9372	0.0311721
ENSMUSG00000090019	Gimap1	-1.12743	0.031254
ENSMUSG00000030498	Gas2	0.526225	0.0314216
ENSMUSG00000031333	Abcb7	0.380569	0.0314416
ENSMUSG00000053835	H2-T24	-0.305558	0.0314701
ENSMUSG00000053012	Krcc1	0.330114	0.0314776
ENSMUSG00000030824	Nucb1	-0.302088	0.0314781
ENSMUSG00000024290	Rock1	0.506422	0.0315743
ENSMUSG00000039264	Gimap3	-0.942088	0.0316173
ENSMUSG00000023868	Pde10a	-0.752549	0.0316721
ENSMUSG00000056537	Rlim	0.306591	0.0316749
ENSMUSG00000039478	Micu3	0.535305	0.0317383
ENSMUSG00000023919	Cenpq	0.562012	0.0318274
ENSMUSG00000011008	Mcoln2	-0.740113	0.031958
ENSMUSG00000033268	Duox1	-0.677322	0.0319716
ENSMUSG00000026814	Eng	-0.449719	0.0320262
ENSMUSG00000021188	Trip11	0.409965	0.0321763
ENSMUSG00000022651	Retnlg	-1.71728	0.0322552
ENSMUSG00000052949	Rnf157	-0.587368	0.0322686
ENSMUSG00000074151	Nlrc5	-0.305764	0.0322858
ENSMUSG00000029169	Dhx15	0.301837	0.0322984
ENSMUSG00000004267	Eno2	0.754358	0.0323213
ENSMUSG00000042345	Ubash3a	-1.95934	0.0324069
ENSMUSG00000024293	Esco1	0.433863	0.0324402
ENSMUSG00000069237	Fam8a1	0.346544	0.0325042
ENSMUSG00000025480	Syce1	-Inf	0.032605
ENSMUSG00000005763	Cd247	-1.4113	0.0326099
ENSMUSG00000018819	Lsp1	-0.3508	0.0326722
ENSMUSG00000044674	Fzd1	-0.759908	0.0326776
ENSMUSG00000028599	Tnfrsf1b	-0.294864	0.0327746
ENSMUSG00000017652	Cd40	-0.50664	0.0328435
ENSMUSG00000020460	Rps27a	0.301821	0.0328711
ENSMUSG00000070583	Fv1	0.511528	0.0329306
ENSMUSG00000091055	Siglec15	0.851558	0.0329493
ENSMUSG00000032002	Dcun1d5	0.342163	0.0329848
ENSMUSG00000033860	Fgg	Inf	0.0330523
ENSMUSG00000041147	Brca2	0.36791	0.0330704
ENSMUSG00000053205	Styx	0.474844	0.0332444
ENSMUSG00000046311	Zfp62	0.391124	0.0333371
ENSMUSG00000041459	Tardbp	0.299191	0.0333791
ENSMUSG00000030798	Cd37	-0.566841	0.0334168
ENSMUSG00000036825	Ssx2ip	0.353357	0.0334474
ENSMUSG00000024910	Ctsw	-0.818065	0.0334658
ENSMUSG00000037405	Icam1	-0.713758	0.0334732
ENSMUSG00000055675	Kbtbd11	-0.833588	0.0335004
ENSMUSG00000059923	Grb2	-0.325123	0.0335098
ENSMUSG00000031530	Dusp4	0.349427	0.0335282
ENSMUSG00000022119	Rbm26	0.333111	0.0335362
ENSMUSG00000024431	Nr3c1	0.331019	0.0336276
ENSMUSG00000017760	Ctsa	-0.408382	0.0337545
ENSMUSG00000039191	Rbpj	0.308592	0.0338855
ENSMUSG00000027763	Mbnl1	0.370177	0.0338859
ENSMUSG00000034951	Cog7	-0.335742	0.0338927
ENSMUSG00000033364	Usp37	0.34911	0.0339677
ENSMUSG00000020357	Flt4	-0.438701	0.034057
ENSMUSG00000027397	Slc20a1	0.310656	0.0340825
ENSMUSG00000026548	Slamf9	-0.414401	0.0340993
ENSMUSG00000042359	Osbpl6	0.360738	0.0341605
ENSMUSG00000027074	Slc43a3	-0.679367	0.0342029
ENSMUSG00000037253	Mex3c	0.341494	0.0342401
ENSMUSG00000050379	Septin6	-0.365519	0.0343491
ENSMUSG00000029422	Rsrc2	0.310294	0.0343562
ENSMUSG00000032968	Inha	0.540785	0.0343584
ENSMUSG00000048007	Timm8a1	0.429169	0.0343662
ENSMUSG00000021929	Kpna3	0.381629	0.034404
ENSMUSG00000031433	Rbm41	0.583943	0.0344152
ENSMUSG00000076433	Cep295nl	-0.625846	0.0344591
ENSMUSG00000030655	Smg1	0.299334	0.0344962
ENSMUSG00000056536	Pign	0.32006	0.034554
ENSMUSG00000074825	Itpripl1	-0.594992	0.0346681
ENSMUSG00000054409	Tmem74	0.428438	0.0346831
ENSMUSG00000027122	Arl14ep	0.323426	0.0347046
ENSMUSG00000062078	Qki	0.305837	0.0347119
ENSMUSG00000039756	Dnttip2	0.411492	0.0347163
ENSMUSG00000028986	Klhl7	0.366862	0.0347234
ENSMUSG00000044934	Zfp367	0.336368	0.0348125
ENSMUSG00000020524	Gria1	1.24529	0.0349106
ENSMUSG00000027326	Knl1	0.603778	0.0349459
ENSMUSG00000038702	Dsel	0.433738	0.0349711
ENSMUSG00000020100	Slc29a3	-0.367	0.0349736
ENSMUSG00000031838	Ifi30	-0.548761	0.0350127
ENSMUSG00000086784	Isoc2a	-0.636334	0.0350183
ENSMUSG00000028081	Rps3a1	0.310151	0.0350301
ENSMUSG00000024420	Zfp521	-0.657149	0.0350418
ENSMUSG00000073418	C4b	-0.577124	0.0350855
ENSMUSG00000028456	Unc13b	-0.739092	0.0351319
ENSMUSG00000027828	Ssr3	0.290258	0.0351544
ENSMUSG00000027550	Lrrcc1	0.462259	0.0351837
ENSMUSG00000028597	Gpx7	-0.625855	0.0351891
ENSMUSG00000024670	Cd6	-1.67494	0.0352135
ENSMUSG00000001376	Vps50	0.330026	0.0352371
ENSMUSG00000026249	Serpine2	-0.433866	0.0353245
ENSMUSG00000015733	Capza2	0.297959	0.0353579
ENSMUSG00000040473	Cfap69	0.370766	0.0354126
ENSMUSG00000019792	Trmt11	0.516587	0.0354838
ENSMUSG00000034947	Tmem106a	-0.298061	0.0355367
ENSMUSG00000030123	Plxnd1	-0.318783	0.0355991
ENSMUSG00000072620	Slfn2	-0.300999	0.0356915
ENSMUSG00000020181	Nav3	0.358452	0.0357132
ENSMUSG00000019969	Psen1	-0.297781	0.0358821
ENSMUSG00000030406	Gipr	1.86055	0.0359844
ENSMUSG00000027804	Ppid	0.311637	0.0359893
ENSMUSG00000032812	Arap1	-0.288236	0.036053
ENSMUSG00000017897	Eya2	-0.763317	0.0360654
ENSMUSG00000025626	Phf6	0.376985	0.0360795
ENSMUSG00000020456	Ogdh	-0.291463	0.0361919
ENSMUSG00000028673	Fuca1	-0.324552	0.0362312
ENSMUSG00000049723	Mmp12	1.81598	0.036244
ENSMUSG00000028165	Cisd2	0.33635	0.0363791
ENSMUSG00000071708	Sms	0.316487	0.036417
ENSMUSG00000019312	Grb7	-1.73489	0.0364235
ENSMUSG00000031617	Tmem184c	0.435319	0.036467
ENSMUSG00000035992	Fnip1	0.38957	0.0364799
ENSMUSG00000059423	Zfp933	0.39985	0.0364904
ENSMUSG00000032009	Sesn3	-0.592792	0.0365425
ENSMUSG00000028199	Cryz	0.326587	0.0366029
ENSMUSG00000030064	Frmd4b	-0.708186	0.0367113
ENSMUSG00000053477	Tcf4	0.306203	0.0367576
ENSMUSG00000034724	Cnot6l	0.33018	0.0369013
ENSMUSG00000033411	Ctdspl2	0.354685	0.0370078
ENSMUSG00000048279	Sacs	0.459065	0.0370768
ENSMUSG00000040351	Ankib1	0.308844	0.0371099
ENSMUSG00000047193	Dync2h1	0.415694	0.0371894
ENSMUSG00000041921	Metap1d	0.352347	0.0372224
ENSMUSG00000025395	Prim1	0.346235	0.0372348
ENSMUSG00000047867	Gimap6	-0.711301	0.0372546
ENSMUSG00000040699	Limd2	-0.644748	0.0372566
ENSMUSG00000028613	Lrp8	0.429431	0.0372754
ENSMUSG00000000782	Tcf7	-1.22159	0.037293
ENSMUSG00000000581	C1d	0.390315	0.0373411
ENSMUSG00000034160	Ogt	0.320489	0.0374742
ENSMUSG00000004707	Ly9	-0.395665	0.0374773
ENSMUSG00000007850	Hnrnph1	0.285052	0.0374838
ENSMUSG00000027224	Duoxa1	-0.998768	0.0379314
ENSMUSG00000025531	Chm	0.392807	0.0379459
ENSMUSG00000020124	Usp15	0.320463	0.0380233
ENSMUSG00000035597	Prpf39	0.309893	0.0380531
ENSMUSG00000018899	Irf1	-0.509803	0.0380613
ENSMUSG00000090935	Synj2bp	0.380825	0.0380674
ENSMUSG00000055200	Sertad3	-0.41045	0.0381147
ENSMUSG00000021189	Atxn3	0.339818	0.0381275
ENSMUSG00000034708	Grn	-0.329595	0.0382153
ENSMUSG00000039982	Dtx4	-0.406508	0.0382202
ENSMUSG00000031504	Rab20	-0.510572	0.0382883
ENSMUSG00000031327	Chic1	0.507988	0.0383127
ENSMUSG00000037622	Wdtc1	-0.304503	0.0383141
ENSMUSG00000010358	Ifi35	-0.425741	0.0383201
ENSMUSG00000022299	Slc25a32	0.366952	0.0383655
ENSMUSG00000024378	Stard4	0.465019	0.0383816
ENSMUSG00000021952	Xpo4	0.340161	0.0383856
ENSMUSG00000031201	Brcc3	0.490435	0.0384439
ENSMUSG00000042712	Tceal9	0.380259	0.0384967
ENSMUSG00000031290	Lrch2	0.582513	0.0385167
ENSMUSG00000036934	4921524J17Rik	0.555538	0.0385463
ENSMUSG00000028053	Ash1l	0.301532	0.0385544
ENSMUSG00000045140	Pigw	0.678203	0.038582
ENSMUSG00000024360	Etf1	0.287058	0.038608
ENSMUSG00000044022	Pcdhb21	0.453002	0.0386242
ENSMUSG00000056133	Unc93a2	-2.95598	0.038695
ENSMUSG00000020747	Tmem94	-0.304767	0.0387654
ENSMUSG00000001444	Tbx21	-1.35551	0.0388306
ENSMUSG00000022098	Bmp1	-0.29681	0.0388449
ENSMUSG00000005413	Hmox1	0.517664	0.0388645
ENSMUSG00000051457	Spn	-0.288052	0.0389488
ENSMUSG00000020151	Ptprr	1.77705	0.0390045
ENSMUSG00000068823	Csde1	0.316505	0.0390302
ENSMUSG00000031827	Cotl1	-0.567234	0.039047
ENSMUSG00000063894	Zkscan8	0.335672	0.0391233
ENSMUSG00000019920	Lims1	0.31708	0.0391965
ENSMUSG00000040455	Usp45	0.34027	0.039207
ENSMUSG00000038418	Egr1	0.414796	0.039248
ENSMUSG00000022255	Mtdh	0.292092	0.039281
ENSMUSG00000041782	Lad1	-1.50675	0.0393338
ENSMUSG00000020463	Ppp4r3b	0.394102	0.0393564
ENSMUSG00000021597	Slf1	0.462285	0.0395832
ENSMUSG00000029163	Emilin1	-0.301973	0.0396221
ENSMUSG00000039789	Zfp597	0.423473	0.0397575
ENSMUSG00000041685	Fcho2	0.318232	0.0398233
ENSMUSG00000029376	Mthfd2l	0.404421	0.0399274
ENSMUSG00000074746	Pdzd8	0.378259	0.0399359
ENSMUSG00000020863	Luc7l3	0.295554	0.0399499
ENSMUSG00000024835	Coro1b	-0.29135	0.0399708
ENSMUSG00000021775	Nr1d2	0.485011	0.040003
ENSMUSG00000050240	Hic2	-0.534703	0.0400798
ENSMUSG00000033790	Tubgcp5	0.327324	0.0401784
ENSMUSG00000028134	Ptbp2	0.318671	0.0401785
ENSMUSG00000026696	Vamp4	0.358641	0.0402061
ENSMUSG00000016487	Ppfibp1	0.295898	0.0403122
ENSMUSG00000041120	Nbl1	-0.599744	0.0404148
ENSMUSG00000024026	Glo1	0.333211	0.0404225
ENSMUSG00000051851	Rtl8c	-0.733422	0.040424
ENSMUSG00000034109	Golim4	0.290958	0.0404631
ENSMUSG00000015749	Anp32e	0.302851	0.0404759
ENSMUSG00000033282	Rpgrip1l	0.413729	0.0404849
ENSMUSG00000028943	Espn	-1.00272	0.0405098
ENSMUSG00000062960	Kdr	-0.335115	0.0405228
ENSMUSG00000050188	Lsm10	-0.412197	0.0405382
ENSMUSG00000024304	Cdh2	0.320496	0.040564
ENSMUSG00000022440	C1qtnf6	-0.319687	0.0406556
ENSMUSG00000025758	Plk4	0.35634	0.0406985
ENSMUSG00000069833	Ahnak	0.341074	0.0407615
ENSMUSG00000027082	Tfpi	0.384497	0.0407873
ENSMUSG00000040423	Rc3h1	0.323818	0.0408308
ENSMUSG00000021693	Kif2a	0.312498	0.0409466
ENSMUSG00000118665	Lin54	0.360099	0.0409519
ENSMUSG00000036887	C1qa	-0.786327	0.0409619
ENSMUSG00000045333	Zfp423	-0.719327	0.0410246
ENSMUSG00000039976	Tbc1d16	-0.885507	0.0410424
ENSMUSG00000045328	Cenpe	0.480837	0.0410945
ENSMUSG00000073096	Lrrc61	-0.517569	0.0411131
ENSMUSG00000070544	Top1	0.322807	0.0411602
ENSMUSG00000034271	Jdp2	-0.314493	0.0411645
ENSMUSG00000004040	Stat3	-0.280457	0.0411847
ENSMUSG00000045106	Ccdc73	0.9833	0.0416587
ENSMUSG00000052137	Rbm12b2	0.417561	0.0416621
ENSMUSG00000096727	Psmb9	-0.406252	0.0416776
ENSMUSG00000040111	Gramd1b	-0.470923	0.0417231
ENSMUSG00000032253	Phip	0.435202	0.0417471
ENSMUSG00000064061	Dzip3	0.454679	0.0417571
ENSMUSG00000021280	Exoc3l4	-0.68473	0.0419271
ENSMUSG00000070565	Rasal2	0.319246	0.0419363
ENSMUSG00000037876	Jmjd1c	0.301244	0.0420312
ENSMUSG00000042262	Ccr8	-1.29444	0.042394
ENSMUSG00000027660	Skil	0.319489	0.0424016
ENSMUSG00000071180	Smim15	0.320022	0.0425578
ENSMUSG00000030595	Nfkbib	-0.315566	0.0425795
ENSMUSG00000056260	Lrif1	0.406833	0.0425907
ENSMUSG00000111497	Gm38431	-2.16295	0.0426911
ENSMUSG00000005267	Zfp287	-0.556756	0.0427095
ENSMUSG00000026433	Rab29	-0.440618	0.0427415
ENSMUSG00000002844	Adprh	-0.317194	0.0429208
ENSMUSG00000029084	Cd38	-0.707367	0.0429225
ENSMUSG00000037029	Zfp146	0.306724	0.042984
ENSMUSG00000039883	Lrrc17	-0.952823	0.0430491
ENSMUSG00000027296	Itpka	-1.06085	0.0430938
ENSMUSG00000073599	Ecscr	-0.306163	0.0431284
ENSMUSG00000025757	Hspa4l	0.401769	0.0432816
ENSMUSG00000043535	Setx	0.356681	0.0433188
ENSMUSG00000114755	Galr3	-2.51043	0.0435134
ENSMUSG00000018774	Cd68	-0.420157	0.0435233
ENSMUSG00000058207	Serpina3k	4.90023	0.0435792
ENSMUSG00000030157	Clec2d	-0.356582	0.0436344
ENSMUSG00000074829	2010315B03Rik	0.459815	0.0436733
ENSMUSG00000037410	Tbc1d2b	-0.347924	0.0436946
ENSMUSG00000032932	Hspa13	0.333473	0.0437203
ENSMUSG00000022197	Pdzd2	-0.57945	0.0437828
ENSMUSG00000031871	Cdh5	-0.359046	0.0438886
ENSMUSG00000028282	Casp8ap2	0.502368	0.0439263
ENSMUSG00000026043	Col3a1	-0.583562	0.0439309
ENSMUSG00000097392	Thoc2l	0.425449	0.0440664
ENSMUSG00000032750	Gab3	-0.663756	0.0440759
ENSMUSG00000097084	Foxl1	0.88993	0.0441167
ENSMUSG00000018669	Cdk5rap3	-0.33274	0.0442269
ENSMUSG00000020640	Itsn2	0.297801	0.0442521
ENSMUSG00000020689	Itgb3	-0.345923	0.044253
ENSMUSG00000033220	Rac2	-0.679605	0.0442828
ENSMUSG00000035775	Krt20	0.304591	0.0442916
ENSMUSG00000031934	Panx1	-0.790671	0.0443267
ENSMUSG00000047123	Ticam1	-0.336123	0.0443747
ENSMUSG00000021585	Cast	0.279582	0.0444082
ENSMUSG00000005125	Ndrg1	0.67298	0.0444694
ENSMUSG00000014353	Tmem87b	0.325485	0.0445082
ENSMUSG00000027177	Hipk3	0.295489	0.0446334
ENSMUSG00000042354	Gnl3	0.293721	0.0447103
ENSMUSG00000027281	Slx4ip	0.397952	0.0447611
ENSMUSG00000024287	Thoc1	0.318909	0.0447807
ENSMUSG00000021770	Samd8	0.326063	0.0450264
ENSMUSG00000063810	Alms1	0.354435	0.0450803
ENSMUSG00000038816	Ctnnal1	0.402622	0.0452018
ENSMUSG00000021240	Abcd4	0.326052	0.0452045
ENSMUSG00000046994	Mars2	0.396352	0.0452157
ENSMUSG00000033191	Tie1	-0.423118	0.0452366
ENSMUSG00000054027	Nt5dc3	0.336315	0.045294
ENSMUSG00000009076	Zmat5	-0.741076	0.0452964
ENSMUSG00000035161	Ints6	0.385066	0.0453591
ENSMUSG00000029385	Ccng2	0.472826	0.0454393
ENSMUSG00000030220	Arhgdib	-0.312106	0.0455046
ENSMUSG00000042444	Mindy2	0.339167	0.0455886
ENSMUSG00000035186	Ubd	-0.918345	0.0456112
ENSMUSG00000021832	Psmc6	0.35695	0.0456249
ENSMUSG00000102752	Gm7694	-0.789955	0.0456566
ENSMUSG00000000693	Loxl3	-0.285059	0.0456738
ENSMUSG00000012429	Mplkip	0.439183	0.0457253
ENSMUSG00000033576	Apol6	-0.666374	0.0457739
ENSMUSG00000041777	Cir1	0.404972	0.0457954
ENSMUSG00000026443	Lrrn2	-1.02041	0.0458571
ENSMUSG00000025609	Mkln1	0.293942	0.0459307
ENSMUSG00000036905	C1qb	-0.755524	0.0460196
ENSMUSG00000020687	Cdc27	0.296231	0.0460325
ENSMUSG00000021262	Evl	-0.382166	0.0460826
ENSMUSG00000054612	Mgmt	-0.887811	0.0462138
ENSMUSG00000022280	Rnf19a	0.317031	0.0462737
ENSMUSG00000029103	Lrpap1	-0.288975	0.0463898
ENSMUSG00000044308	Ubr3	0.28062	0.0464157
ENSMUSG00000004473	Clec11a	-0.472741	0.0465188
ENSMUSG00000020256	Aldh1l2	0.289564	0.0465515
ENSMUSG00000031627	Irf2	-0.28798	0.0465994
ENSMUSG00000035473	Galm	-0.616254	0.0466286
ENSMUSG00000005973	Rcn1	-0.298214	0.046735
ENSMUSG00000036106	Prr5	-0.55028	0.0467536
ENSMUSG00000033952	Aspm	0.372984	0.0467693
ENSMUSG00000071478	H2ac7	-2.71336	0.0467882
ENSMUSG00000027187	Cat	-0.295192	0.0468493
ENSMUSG00000029249	Rest	0.297817	0.0468892
ENSMUSG00000017639	Rab11fip4	-1.19591	0.0468962
ENSMUSG00000022462	Slc38a2	0.278459	0.0469713
ENSMUSG00000022533	Atp13a3	0.305472	0.0470058
ENSMUSG00000070709	Zfp974	0.539548	0.0470162
ENSMUSG00000044224	Dnajc21	0.316917	0.0471815
ENSMUSG00000059336	Slc14a1	0.327165	0.0472317
ENSMUSG00000030407	Qpctl	-0.362176	0.0472328
ENSMUSG00000070427	Il18bp	-0.658152	0.0472779
ENSMUSG00000026319	Relch	0.312509	0.0472809
ENSMUSG00000039521	Foxp3	-1.04338	0.0473098
ENSMUSG00000095788	Sirpb1a	0.556168	0.0473411
ENSMUSG00000040867	Begain	-0.972322	0.0473863
ENSMUSG00000023078	Cxcl13	-1.45558	0.0474084
ENSMUSG00000039062	Anpep	-0.666538	0.0474142
ENSMUSG00000019966	Kitl	0.481686	0.0474173
ENSMUSG00000021266	Wars	-0.559204	0.0474239
ENSMUSG00000061808	Ttr	2.4854	0.0474557
ENSMUSG00000057789	Bak1	-0.29663	0.0475222
ENSMUSG00000032621	Srek1	0.296959	0.0475716
ENSMUSG00000019775	Rgs17	0.401405	0.0475756
ENSMUSG00000035929	H2-Q4	-0.278593	0.0476699
ENSMUSG00000035476	Tab3	0.387826	0.0476717
ENSMUSG00000024076	Vit	-2.11603	0.0476864
ENSMUSG00000036862	Dchs1	-0.434194	0.0476882
ENSMUSG00000031232	Magt1	0.304251	0.0477309
ENSMUSG00000028954	Nub1	-0.308774	0.047772
ENSMUSG00000022479	Vdr	-0.365747	0.0477972
ENSMUSG00000069911	Insyn2b	-2.80971	0.0478027
ENSMUSG00000039304	Tnfsf10	-0.325517	0.047805
ENSMUSG00000076441	Ass1	-0.49318	0.0478178
ENSMUSG00000003452	Bicd1	0.563414	0.0478353
ENSMUSG00000027201	Myef2	0.309558	0.0478478
ENSMUSG00000027104	Atf2	0.344057	0.0478484
ENSMUSG00000046230	Vps13a	0.36882	0.0478997
ENSMUSG00000041238	Rbbp8	0.338973	0.0479263
ENSMUSG00000019857	Asf1a	0.54864	0.0480777
ENSMUSG00000034422	Parp14	-0.286859	0.0481369
ENSMUSG00000024121	Atp6v0c	-0.288159	0.0481416
ENSMUSG00000063236	1110038F14Rik	-0.319955	0.0481525
ENSMUSG00000059040	Eno1b	0.372902	0.0481898
ENSMUSG00000058690	Ccser2	0.294657	0.0482399
ENSMUSG00000051111	Sv2c	-1.15601	0.048409
ENSMUSG00000022286	Grhl2	-2.10061	0.0484395
ENSMUSG00000019975	Ikbip	0.292755	0.0486326
ENSMUSG00000025509	Pnpla2	-0.281724	0.0486591
ENSMUSG00000025743	Sdc3	-0.472083	0.0487043
ENSMUSG00000028923	Necap2	-0.280775	0.048941
ENSMUSG00000038175	Mylip	-0.296358	0.0489753
ENSMUSG00000029321	Slc10a6	-1.03586	0.0489983
ENSMUSG00000056987	Garin2	-Inf	0.0490428
ENSMUSG00000044792	Isca1	0.35465	0.049097
ENSMUSG00000038188	Scarf1	-0.592637	0.0491808
ENSMUSG00000017677	Wsb1	0.281425	0.049233
ENSMUSG00000027204	Fbn1	-0.597731	0.0492331
ENSMUSG00000073792	Alg6	0.500757	0.0492647
ENSMUSG00000068373	D430041D05Rik	-0.93639	0.0493253
ENSMUSG00000003282	Plag1	0.499315	0.0493255
ENSMUSG00000024644	Cndp2	-0.321146	0.0493311
ENSMUSG00000029070	Mxra8	-0.314587	0.0493362
ENSMUSG00000033170	Card10	-0.554894	0.0493496
ENSMUSG00000038095	Sbno1	0.28014	0.049365
ENSMUSG00000008976	Gabpa	0.371608	0.0495918
ENSMUSG00000063884	Ptcd3	0.288681	0.0496919
ENSMUSG00000023963	Cyp39a1	0.466867	0.0497152
ENSMUSG00000038679	Trps1	0.294019	0.0498003
ENSMUSG00000030660	Pik3c2a	0.395245	0.0498147
ENSMUSG00000035105	Egln3	1.27792	0.0498506
ENSMUSG00000066613	Zfp932	0.559422	0.0498939
ENSMUSG00000020189	Osbpl8	0.293136	0.0499563
ENSMUSG00000024968	Rcor2	0.772776	0.050069
ENSMUSG00000061859	Patj	-0.883995	0.0500758
ENSMUSG00000020594	Pum2	0.296	0.0501986
ENSMUSG00000017737	Mmp9	-1.0963	0.0503066
ENSMUSG00000024965	Fermt3	-0.475732	0.0503338
ENSMUSG00000078500	Zfp986	2.73629	0.0504108
ENSMUSG00000028256	Odf2l	0.394168	0.0504347
ENSMUSG00000026104	Stat1	-0.32316	0.0505238
ENSMUSG00000025647	Shisa5	-0.270252	0.050627
ENSMUSG00000043671	Dpy19l3	-0.508279	0.0507451
ENSMUSG00000038736	Nudcd1	0.358543	0.0507875
ENSMUSG00000033931	Rbm34	0.319653	0.0507988
ENSMUSG00000027863	Cd2	-1.37842	0.0508116
ENSMUSG00000037486	Asxl2	0.30741	0.0508838
ENSMUSG00000021606	Ndufs6	-0.357939	0.0509492
ENSMUSG00000022016	Akap11	0.343732	0.0509901
ENSMUSG00000020745	Pafah1b1	0.282731	0.0510173
ENSMUSG00000050014	Apol10b	-0.430077	0.05102
ENSMUSG00000034021	Pds5b	0.403491	0.0510492
ENSMUSG00000053101	Gpr141	0.514125	0.0510867
ENSMUSG00000004552	Ctse	-0.755323	0.0510879
ENSMUSG00000033033	Calhm2	-0.782074	0.0512264
ENSMUSG00000036158	Prickle1	-0.524694	0.051241
ENSMUSG00000029076	Sdf4	-0.273996	0.0513138
ENSMUSG00000030386	Zfp606	0.462674	0.0513328
ENSMUSG00000046794	Ppp1r3b	0.46539	0.0514471
ENSMUSG00000046351	Zfp322a	0.393211	0.0515039
ENSMUSG00000025270	Alas2	1.56128	0.051559
ENSMUSG00000035561	Aldh1b1	-0.55227	0.0516231
ENSMUSG00000063108	Zfp26	0.325202	0.0516341
ENSMUSG00000001774	Chordc1	0.30129	0.0516958
ENSMUSG00000037608	Bclaf1	0.337169	0.0520098
ENSMUSG00000000600	Krit1	0.32753	0.0520544
ENSMUSG00000006800	Sulf2	-0.478643	0.0521706
ENSMUSG00000029119	Man2b2	-0.272023	0.0522275
ENSMUSG00000032446	Eomes	-0.564281	0.0522916
ENSMUSG00000028048	Gba	-0.279754	0.052342
ENSMUSG00000036768	Kif15	0.340558	0.052348
ENSMUSG00000032411	Tfdp2	0.358292	0.0523614
ENSMUSG00000070737	Tmem35b	-0.736397	0.0523721
ENSMUSG00000024338	Psmb8	-0.339839	0.0524491
ENSMUSG00000055240	Zfp101	0.418714	0.0524969
ENSMUSG00000040462	Os9	-0.268326	0.052497
ENSMUSG00000021714	Cenpk	0.648774	0.0525142
ENSMUSG00000034538	Zfp418	-1.11643	0.0525245
ENSMUSG00000024095	Hnrnpll	0.300003	0.0525304
ENSMUSG00000047344	Lancl3	0.70641	0.0525377
ENSMUSG00000020949	Fkbp3	0.348229	0.0525395
ENSMUSG00000059481	Plg	3.24336	0.0526347
ENSMUSG00000035392	Dennd1a	-0.277945	0.0529926
ENSMUSG00000032440	Tgfbr2	-0.42906	0.0530065
ENSMUSG00000001672	Marveld3	Inf	0.0530225
ENSMUSG00000053870	Fpgt	0.399148	0.0531815
ENSMUSG00000048047	Zbtb33	0.39948	0.0531993
ENSMUSG00000020280	Pus10	0.336935	0.0532826
ENSMUSG00000026434	Nucks1	0.287967	0.0533481
ENSMUSG00000047669	Msl3l2	-0.718086	0.0533483
ENSMUSG00000031391	L1cam	-0.438677	0.0533915
ENSMUSG00000004535	Tax1bp1	0.316939	0.053424
ENSMUSG00000026495	Efcab2	0.588165	0.0535073
ENSMUSG00000041112	Elmo1	-0.468214	0.053508
ENSMUSG00000023852	Chd1	0.28782	0.0536742
ENSMUSG00000072941	Sod3	-0.697662	0.0537378
ENSMUSG00000021149	Gtpbp4	0.287897	0.0538277
ENSMUSG00000021707	Dhfr	0.375559	0.0539374
ENSMUSG00000043719	Col6a6	-0.985768	0.053939
ENSMUSG00000041817	Fam169a	4.06464	0.0539985
ENSMUSG00000020130	Tbc1d15	0.293196	0.0540094
ENSMUSG00000031644	Nek1	0.348403	0.054017
ENSMUSG00000040034	Nup43	0.416539	0.0540591
ENSMUSG00000014496	Ankrd28	0.366274	0.0540917
ENSMUSG00000030353	Tead4	0.321014	0.054111
ENSMUSG00000040151	Hs2st1	0.294652	0.0541542
ENSMUSG00000034854	Mfsd12	-0.301806	0.0542394
ENSMUSG00000022587	Ly6e	-0.269061	0.0544608
ENSMUSG00000040327	Cul9	-0.570986	0.0544967
ENSMUSG00000037475	Thoc2	0.322426	0.0545879
ENSMUSG00000049307	Fut4	-0.512978	0.0547411
ENSMUSG00000053318	Slamf8	-0.874811	0.0547922
ENSMUSG00000017776	Crk	0.281363	0.0549926
ENSMUSG00000013415	Igf2bp1	0.447523	0.0550358
ENSMUSG00000056035	Cyp3a11	4.46792	0.0550586
ENSMUSG00000022023	Wbp4	0.301893	0.0550942
ENSMUSG00000033722	BC034090	-0.59236	0.0550946
ENSMUSG00000024173	Tpsab1	-1.90817	0.0551296
ENSMUSG00000040466	Blvrb	-0.291486	0.0551631
ENSMUSG00000021413	Prpf4b	0.28029	0.0552327
ENSMUSG00000026766	Mmadhc	0.30722	0.0552352
ENSMUSG00000042446	Zmym4	0.294557	0.0552544
ENSMUSG00000022216	Psme1	-0.276679	0.055355
ENSMUSG00000001891	Ugp2	0.304253	0.0555682
ENSMUSG00000044201	Cdc25c	0.351431	0.0556366
ENSMUSG00000030061	Uba3	0.34813	0.0556626
ENSMUSG00000004371	Il11	0.431966	0.0557728
ENSMUSG00000079685	Ulbp1	0.309377	0.0558227
ENSMUSG00000041481	Serpina3g	-1.13403	0.0558229
ENSMUSG00000001663	Gstt1	-1.015	0.0558251
ENSMUSG00000036599	Chst12	-0.288478	0.0558472
ENSMUSG00000033964	Zbtb41	0.466642	0.0558559
ENSMUSG00000032174	Icam5	-1.28054	0.0559037
ENSMUSG00000048495	Tyw5	0.591709	0.0559371
ENSMUSG00000020516	Rps6kb1	0.322384	0.0560007
ENSMUSG00000059900	Tmem40	-1.94183	0.0560445
ENSMUSG00000050578	Mmp13	0.77105	0.0561472
ENSMUSG00000036052	Dnajb5	-0.344644	0.0561626
ENSMUSG00000036197	Gxylt1	0.2826	0.0561814
ENSMUSG00000042688	Mapk6	0.265443	0.0561889
ENSMUSG00000029787	Avl9	0.308693	0.0562176
ENSMUSG00000025422	Agap2	-0.878077	0.0562214
ENSMUSG00000022322	Shcbp1	0.424712	0.0562366
ENSMUSG00000004266	Ptpn6	-0.556424	0.0562908
ENSMUSG00000007891	Ctsd	-0.262629	0.0563025
ENSMUSG00000000204	Slfn4	0.696982	0.0563147
ENSMUSG00000028261	Ndufaf4	0.360568	0.0563251
ENSMUSG00000025534	Gusb	-0.324489	0.0563567
ENSMUSG00000068290	Ddrgk1	-0.283402	0.0564146
ENSMUSG00000045594	Glb1	-0.28287	0.0565201
ENSMUSG00000031165	Was	-0.52402	0.0565521
ENSMUSG00000066720	Cldn9	0.771226	0.056556
ENSMUSG00000050930	Map10	-1.00639	0.0565824
ENSMUSG00000032925	Itgbl1	0.281246	0.0565865
ENSMUSG00000015093	Clic3	0.681972	0.0567302
ENSMUSG00000050272	Dscam	-0.690102	0.0567816
ENSMUSG00000021676	Iqgap2	-0.387588	0.0569026
ENSMUSG00000022708	Zbtb20	0.306928	0.0569088
ENSMUSG00000000817	Fasl	-0.636744	0.056963
ENSMUSG00000029447	Cct6a	0.264026	0.0569966
ENSMUSG00000031488	Rab11fip1	-0.430948	0.0570629
ENSMUSG00000026442	Nfasc	-1.05236	0.0571733
ENSMUSG00000020561	Polr1f	0.40858	0.057263
ENSMUSG00000032902	Slc16a1	0.269455	0.0572941
ENSMUSG00000049562	Ap5b1	-0.340101	0.0573946
ENSMUSG00000002428	Hltf	0.323805	0.0575959
ENSMUSG00000069515	Lyz1	-1.22996	0.0577054
ENSMUSG00000049988	Lrrc25	-0.477548	0.0577297
ENSMUSG00000038005	Hpf1	0.303356	0.0577468
ENSMUSG00000048249	Crebrf	0.349418	0.0577797
ENSMUSG00000026234	Ncl	0.25329	0.0578224
ENSMUSG00000052296	Ppp6r1	-0.267638	0.0578637
ENSMUSG00000073791	Efcab7	0.531323	0.0579718
ENSMUSG00000022575	Gsdmd	-0.293753	0.0580902
ENSMUSG00000042197	Zfp451	0.284962	0.0582191
ENSMUSG00000035539	Ccdc180	-1.51695	0.0582369
ENSMUSG00000078153	Psme2b	-0.321213	0.0582816
ENSMUSG00000032418	Me1	0.292791	0.0582959
ENSMUSG00000050675	Gp1ba	-1.07973	0.0583086
ENSMUSG00000015766	Eps8	0.260346	0.0583154
ENSMUSG00000021635	Rad17	0.328783	0.0583348
ENSMUSG00000020078	Vps26a	0.286333	0.058345
ENSMUSG00000062070	Pgk1	0.59214	0.0583692
ENSMUSG00000018661	Cog1	-0.292204	0.0583818
ENSMUSG00000032328	Tmem30a	0.282424	0.0584285
ENSMUSG00000031922	Cep57	0.352856	0.0584483
ENSMUSG00000027223	Mapk8ip1	-0.845857	0.0587556
ENSMUSG00000036257	Pnpla8	0.358438	0.0587853
ENSMUSG00000026430	Rassf5	-0.592822	0.0588141
ENSMUSG00000024072	Yipf4	0.332921	0.0588802
ENSMUSG00000025898	Cwf19l2	0.35869	0.0588943
ENSMUSG00000057551	Zfp317	0.3286	0.0589269
ENSMUSG00000031367	Ap1s2	0.28856	0.0590645
ENSMUSG00000028307	Aldob	5.11498	0.0591061
ENSMUSG00000014782	Plekhg4	-0.902777	0.0591123
ENSMUSG00000020346	Mgat1	-0.270504	0.0592143
ENSMUSG00000029290	Zfp326	0.307129	0.0594183
ENSMUSG00000031585	Gtf2e2	0.345765	0.0594266
ENSMUSG00000023892	Zfp51	0.474944	0.0595547
ENSMUSG00000036896	C1qc	-0.709594	0.0596625
ENSMUSG00000021660	Btf3	0.270631	0.0597373
ENSMUSG00000034647	Ankrd12	0.442995	0.0598353
ENSMUSG00000028232	Tmem68	0.345473	0.059841
ENSMUSG00000026037	Orc2	0.305581	0.0600992
ENSMUSG00000002297	Dbf4	0.277206	0.0601007
ENSMUSG00000037674	Rfx7	0.294784	0.0601312
ENSMUSG00000028356	Ambp	1.6427	0.0601564
ENSMUSG00000022586	Ly6i	-0.763253	0.0602068
ENSMUSG00000037820	Tgm2	-0.414333	0.0602913
ENSMUSG00000035898	Uba6	0.440145	0.0604266
ENSMUSG00000031903	Pla2g15	-0.326401	0.0604735
ENSMUSG00000021948	Prkcd	-0.298053	0.060526
ENSMUSG00000024743	Syt7	0.420107	0.0606243
ENSMUSG00000031010	Usp9x	0.326948	0.0606848
ENSMUSG00000029403	Cdkl2	0.364221	0.0607892
ENSMUSG00000026349	Ccnt2	0.30066	0.0608164
ENSMUSG00000051022	Hs3st1	-1.56267	0.0608314
ENSMUSG00000047215	Rpl9	0.261282	0.0608719
ENSMUSG00000036256	Igfbp7	-0.280929	0.0608929
ENSMUSG00000027770	Dhx36	0.349165	0.0608985
ENSMUSG00000053044	Cd8b1	-1.66083	0.0609538
ENSMUSG00000029167	Ppargc1a	0.705461	0.0609708
ENSMUSG00000021975	Ints9	-0.291273	0.0610288
ENSMUSG00000024423	Impact	0.268477	0.0611214
ENSMUSG00000041831	Sytl3	-0.723139	0.0612759
ENSMUSG00000053289	Ddx10	0.314392	0.061284
ENSMUSG00000028410	Dnaja1	0.2647	0.0612912
ENSMUSG00000022957	Itsn1	-0.310416	0.0613597
ENSMUSG00000060499	Rpl10l	-3.77657	0.0614118
ENSMUSG00000071552	Tigit	-0.515542	0.061575
ENSMUSG00000072694	1500011B03Rik	-0.491545	0.0615952
ENSMUSG00000025366	Esyt1	-0.279364	0.0616536
ENSMUSG00000036403	Cep135	0.367658	0.0616984
ENSMUSG00000019841	Rev3l	0.341257	0.0618161
ENSMUSG00000038379	Ttk	0.421411	0.0618183
ENSMUSG00000045777	Ifitm10	-1.52312	0.0618823
ENSMUSG00000020432	Tcn2	-0.496971	0.0619343
ENSMUSG00000038020	Rapgefl1	0.618761	0.0619737
ENSMUSG00000057181	5730455P16Rik	0.344188	0.0620044
ENSMUSG00000000409	Lck	-1.01942	0.0620958
ENSMUSG00000025357	Dgka	-0.339033	0.0622858
ENSMUSG00000021706	Zfyve16	0.344737	0.0623186
ENSMUSG00000018339	Gpx3	-0.628614	0.0624222
ENSMUSG00000052305	Hbb-bs	2.15846	0.0624492
ENSMUSG00000034266	Batf	-0.638359	0.0625013
ENSMUSG00000039989	Cbx4	-0.286348	0.0625204
ENSMUSG00000031647	Mfap3l	0.922142	0.0627488
ENSMUSG00000035451	Foxa1	0.38543	0.0628875
ENSMUSG00000062929	Cfl2	0.302484	0.062888
ENSMUSG00000047213	Ythdf3	0.280408	0.0629339
ENSMUSG00000019102	Aldh3a1	0.370692	0.0629685
ENSMUSG00000021990	Spata13	-0.274033	0.0630039
ENSMUSG00000053347	Zfp943	0.475482	0.0630582
ENSMUSG00000029121	Crmp1	-2.0909	0.0632085
ENSMUSG00000014599	Csf1	-0.305737	0.063236
ENSMUSG00000095315	Gm10130	0.432851	0.0632624
ENSMUSG00000029026	Trp73	-1.87852	0.0632721
ENSMUSG00000026617	Bpnt1	0.326236	0.0633744
ENSMUSG00000062007	Hsh2d	-0.580045	0.0634129
ENSMUSG00000035448	Ccr3	-1.54691	0.063469
ENSMUSG00000059908	Mug1	4.54463	0.0635668
ENSMUSG00000031785	Adgrg1	-0.334655	0.063642
ENSMUSG00000026979	Psd4	-0.348285	0.063767
ENSMUSG00000029019	Nppb	0.662367	0.0638288
ENSMUSG00000064138	Fam172a	0.296396	0.0638792
ENSMUSG00000027422	Rrbp1	-0.257177	0.0639523
ENSMUSG00000022292	Rrm2b	0.340175	0.0639675
ENSMUSG00000001504	Irx2	0.303019	0.063972
ENSMUSG00000057531	Dtnbp1	-0.287876	0.064145
ENSMUSG00000004054	Map3k11	-0.312356	0.0641604
ENSMUSG00000009470	Tnpo1	0.264476	0.0642014
ENSMUSG00000078639	Gm12695	Inf	0.0642587
ENSMUSG00000049420	Tmem200a	0.316022	0.0643046
ENSMUSG00000038975	Rabggtb	0.253465	0.0643055
ENSMUSG00000063047	Zfp780b	0.399058	0.0643513
ENSMUSG00000036172	Cd200r3	-1.31652	0.0643819
ENSMUSG00000002345	Borcs8	-0.369723	0.064401
ENSMUSG00000022833	Ccdc14	0.330941	0.0644885
ENSMUSG00000042826	Fgf11	-0.878593	0.0647318
ENSMUSG00000032596	Uba7	-0.280723	0.0647727
ENSMUSG00000078497	Zfp978	1.07097	0.0647982
ENSMUSG00000069793	Slfn9	0.534495	0.0648129
ENSMUSG00000055632	Hmcn2	-0.705802	0.0648333
ENSMUSG00000079343	C1s2	-0.485485	0.0649481
ENSMUSG00000038344	Txlng	0.358399	0.0649723
ENSMUSG00000003955	Fam162a	0.512722	0.0651578
ENSMUSG00000026771	Spopl	0.318152	0.065181
ENSMUSG00000058672	Tubb2a	-0.299436	0.0651987
ENSMUSG00000043230	Fam124b	-2.00006	0.0652557
ENSMUSG00000037788	Vopp1	-0.612993	0.0652814
ENSMUSG00000023456	Tpi1	0.401172	0.0653439
ENSMUSG00000055553	Kxd1	-0.294186	0.0653924
ENSMUSG00000022661	Cd200	-0.518233	0.0655991
ENSMUSG00000063268	Parp10	-0.283227	0.0656484
ENSMUSG00000029838	Ptn	-1.07121	0.0657304
ENSMUSG00000070547	Mrgprb1	-0.927165	0.0657584
ENSMUSG00000024511	Rab27b	0.501912	0.0658906
ENSMUSG00000027782	Kpna4	0.264269	0.0660293
ENSMUSG00000032050	Rdx	0.308511	0.0660296
ENSMUSG00000055485	Soga1	-0.44004	0.0660751
ENSMUSG00000006344	Ggt5	-0.956919	0.0661294
ENSMUSG00000030322	Mbd4	0.389579	0.0661394
ENSMUSG00000000530	Acvrl1	-0.266375	0.0661547
ENSMUSG00000032062	2310030G06Rik	0.475327	0.0662883
ENSMUSG00000036528	Ppfibp2	-0.561303	0.0662963
ENSMUSG00000027274	Mkks	0.535396	0.0663307
ENSMUSG00000019359	Gdpd2	-0.96386	0.0663897
ENSMUSG00000016028	Celsr1	-1.0794	0.0663916
ENSMUSG00000023236	Scg5	0.703804	0.0664709
ENSMUSG00000048874	Phf3	0.26748	0.0665208
ENSMUSG00000013833	Med16	-0.27929	0.0665213
ENSMUSG00000020388	Pdlim4	-0.562707	0.0665369
ENSMUSG00000036986	Pml	-0.266222	0.0667115
ENSMUSG00000053774	Ubxn7	0.281381	0.0667734
ENSMUSG00000003226	Ranbp2	0.304755	0.0667822
ENSMUSG00000045232	Rln3	-1.58261	0.0667953
ENSMUSG00000029810	Tmem176b	-0.376008	0.0668183
ENSMUSG00000026779	Mastl	0.477197	0.066844
ENSMUSG00000030247	Kcnj8	-0.564776	0.0668817
ENSMUSG00000035258	Abi3bp	-0.707424	0.0668895
ENSMUSG00000050592	Fam78a	-0.678341	0.0669019
ENSMUSG00000025591	Tma16	0.307589	0.0670565
ENSMUSG00000040321	Zfp770	0.341703	0.0671426
ENSMUSG00000037280	Galnt6	-0.40117	0.0671648
ENSMUSG00000030303	Far2	0.985889	0.0671784
ENSMUSG00000020248	Nfyb	0.33979	0.0672256
ENSMUSG00000027833	Shox2	0.334916	0.0672489
ENSMUSG00000020086	Macroh2a2	-0.877996	0.0672562
ENSMUSG00000055629	B4galnt4	-1.42134	0.067344
ENSMUSG00000028957	Per3	0.480868	0.0673922
ENSMUSG00000073616	Cops9	-0.405425	0.0674004
ENSMUSG00000078922	Tgtp1	-0.569479	0.0675363
ENSMUSG00000050812	Ecpas	0.265311	0.0675555
ENSMUSG00000022601	Zbtb11	0.311556	0.0676628
ENSMUSG00000042323	Pbrm1	0.351304	0.0677376
ENSMUSG00000063605	Ccdc102a	-0.305592	0.0678032
ENSMUSG00000038521	C1s1	-0.46558	0.0678359
ENSMUSG00000024376	Epb41l4a	0.26971	0.0679327
ENSMUSG00000017446	C1qtnf1	-0.374227	0.0679371
ENSMUSG00000004207	Psap	-0.539791	0.067985
ENSMUSG00000033306	Lpp	0.277416	0.0680279
ENSMUSG00000022332	Khdrbs3	-0.748882	0.068055
ENSMUSG00000021537	Cetn3	0.328341	0.0682041
ENSMUSG00000060550	H2-Q7	-0.607625	0.0682234
ENSMUSG00000026675	Hsd17b7	0.383038	0.0682414
ENSMUSG00000026579	F5	-1.2401	0.0682457
ENSMUSG00000034833	Tespa1	-0.870688	0.0683067
ENSMUSG00000027091	Zc3h15	0.268226	0.0683222
ENSMUSG00000037286	Stag1	0.295624	0.0683296
ENSMUSG00000050310	Rictor	0.327231	0.0683306
ENSMUSG00000059562	Ccdc154	Inf	0.0684188
ENSMUSG00000044042	Fmn1	0.278888	0.0684193
ENSMUSG00000050295	Foxc1	0.363076	0.0684639
ENSMUSG00000021213	Akr1c13	-0.474512	0.0685924
ENSMUSG00000019948	Actr6	0.454078	0.0686004
ENSMUSG00000041515	Irf8	-0.470575	0.0686386
ENSMUSG00000044770	Scml4	-0.557448	0.0686526
ENSMUSG00000074863	Platr25	0.498462	0.0686876
ENSMUSG00000031711	Zfp330	0.294748	0.0687118
ENSMUSG00000034998	Foxn2	0.296758	0.0687214
ENSMUSG00000047945	Marcksl1	-0.459934	0.0687379
ENSMUSG00000032400	Zwilch	0.332397	0.0687391
ENSMUSG00000020609	Apob	3.22539	0.0687474
ENSMUSG00000009575	Cbx5	0.25681	0.0687628
ENSMUSG00000023951	Vegfa	0.484138	0.0688175
ENSMUSG00000022788	Fgd4	0.450768	0.0688688
ENSMUSG00000062456	Rpl9-ps6	0.332015	0.0688796
ENSMUSG00000022003	Slc25a30	0.290086	0.0688857
ENSMUSG00000050232	Cxcr3	-1.101	0.0690129
ENSMUSG00000026288	Inpp5d	-0.459803	0.069026
ENSMUSG00000018293	Pfn1	-0.248004	0.0690541
ENSMUSG00000055809	Dnaaf3	-1.09721	0.0690826
ENSMUSG00000082976	Gm15056	-0.936215	0.0691194
ENSMUSG00000039270	Megf9	0.497607	0.0691798
ENSMUSG00000025894	Aasdhppt	0.35405	0.0691971
ENSMUSG00000039068	Zzz3	0.263571	0.0692267
ENSMUSG00000019139	Isyna1	-0.400679	0.0692274
ENSMUSG00000040147	Maob	-0.399113	0.069241
ENSMUSG00000006519	Cyba	-0.293475	0.0692797
ENSMUSG00000094441	Zfp955a	0.467389	0.0693108
ENSMUSG00000021281	Tnfaip2	-0.266214	0.0693274
ENSMUSG00000095105	Edaradd	-1.20795	0.069549
ENSMUSG00000047793	Sned1	-0.511486	0.069617
ENSMUSG00000029368	Alb	2.99074	0.0696542
ENSMUSG00000022799	Arhgap31	-0.252633	0.0698033
ENSMUSG00000031314	Taf1	0.294177	0.0698201
ENSMUSG00000047246	H2bc6	-0.878974	0.069843
ENSMUSG00000011960	Ccnt1	0.294967	0.0698438
ENSMUSG00000004872	Pax3	0.637995	0.0698447
ENSMUSG00000038375	Trp53inp2	-0.288835	0.0699677
ENSMUSG00000044197	Gpr146	-0.362834	0.0700663
ENSMUSG00000061288	Taok3	-0.256978	0.0702171
ENSMUSG00000024998	Plce1	-0.557053	0.0702908
ENSMUSG00000020459	Mtif2	0.30854	0.070352
ENSMUSG00000001741	Il16	-0.71565	0.0703652
ENSMUSG00000037012	Hk1	-0.253806	0.0703952
ENSMUSG00000032531	Amotl2	-0.270829	0.0705054
ENSMUSG00000002111	Spi1	-0.531269	0.0705533
ENSMUSG00000004540	Psg17	0.339836	0.0705723
ENSMUSG00000024800	Rpp30	0.365833	0.070594
ENSMUSG00000029014	Dnajc2	0.297536	0.0706207
ENSMUSG00000038039	Gcc2	0.333737	0.070628
ENSMUSG00000029275	Gfi1	-0.62304	0.0707258
ENSMUSG00000040850	Psme4	0.290569	0.0709078
ENSMUSG00000031508	Ankrd10	0.277455	0.0709193
ENSMUSG00000057948	Unc13d	-0.578012	0.0710459
ENSMUSG00000038295	Atg9b	0.411801	0.0710785
ENSMUSG00000021377	Dek	0.443086	0.0710984
ENSMUSG00000058248	Kcnh1	-0.554822	0.0711192
ENSMUSG00000067873	Htatsf1	0.282045	0.0711351
ENSMUSG00000029923	Rab19	-0.921183	0.0711699
ENSMUSG00000027669	Gnb4	-0.544638	0.0712669
ENSMUSG00000044018	Mrpl50	0.341879	0.0713266
ENSMUSG00000022768	Ccdc116	-0.945653	0.0715557
ENSMUSG00000024726	Carnmt1	0.350744	0.0716123
ENSMUSG00000075703	Selenoi	0.288272	0.0716953
ENSMUSG00000022253	Nadk2	0.341321	0.0716971
ENSMUSG00000036572	Upf3b	0.287689	0.0717364
ENSMUSG00000075232	Amd1	0.279762	0.0717622
ENSMUSG00000001270	Ckb	-0.429141	0.0717799
ENSMUSG00000105504	Gbp5	-0.467804	0.0720334
ENSMUSG00000052142	Rasal3	-0.736397	0.0720449
ENSMUSG00000050002	Idnk	-0.287877	0.0720754
ENSMUSG00000068663	Clec16a	-0.260483	0.0721466
ENSMUSG00000067455	H4c11	-2.28497	0.0722272
ENSMUSG00000040734	Ppp1r13l	0.315429	0.0723337
ENSMUSG00000014329	Bicc1	-0.539934	0.0725071
ENSMUSG00000031608	Galnt7	0.300349	0.0726006
ENSMUSG00000030180	Kdm5a	0.264587	0.0726136
ENSMUSG00000024188	Luc7l	0.271068	0.0726539
ENSMUSG00000033488	Cryzl2	-0.551258	0.0727158
ENSMUSG00000074215	Gm10643	-1.00078	0.0727369
ENSMUSG00000074227	Spint2	-0.677677	0.0729902
ENSMUSG00000112148	Lilrb4a	0.495298	0.0730556
ENSMUSG00000028184	Adgrl2	-0.415437	0.073063
ENSMUSG00000078495	Zfp984	0.432022	0.0731161
ENSMUSG00000031447	Lamp1	-0.240844	0.0731433
ENSMUSG00000038024	Dennd4c	0.34759	0.0731486
ENSMUSG00000041426	Hibch	0.367434	0.0731568
ENSMUSG00000044646	Zbtb7c	-0.753538	0.0731699
ENSMUSG00000001751	Naglu	-0.271856	0.0731813
ENSMUSG00000030352	Tspan9	0.275809	0.0732878
ENSMUSG00000035798	Zdhhc17	0.283959	0.0732889
ENSMUSG00000018168	Ikzf3	-1.05332	0.0733882
ENSMUSG00000022548	Apod	-0.789316	0.0734271
ENSMUSG00000027170	Eif3m	0.290759	0.0736246
ENSMUSG00000036587	Fut7	-0.742356	0.0737267
ENSMUSG00000062014	Gmfb	0.2584	0.0738823
ENSMUSG00000004364	Cul3	0.269352	0.073958
ENSMUSG00000027030	Stk39	-0.584086	0.073996
ENSMUSG00000038976	Ppp1r9b	-0.300025	0.074029
ENSMUSG00000006599	Gtf2h1	0.26214	0.0740455
ENSMUSG00000057751	Megf6	-1.41123	0.0740507
ENSMUSG00000027428	Rbbp9	0.32158	0.0741258
ENSMUSG00000031696	Vps35	0.334186	0.0741651
ENSMUSG00000021451	Sema4d	-0.499246	0.0742106
ENSMUSG00000074934	Grem1	0.446745	0.0742994
ENSMUSG00000016498	Pdcd1lg2	-1.62449	0.074348
ENSMUSG00000067931	Zfp948	0.49406	0.074359
ENSMUSG00000034786	Gpsm3	-0.465603	0.0743807
ENSMUSG00000020307	Cdc34	-0.271311	0.0743824
ENSMUSG00000047686	Rtl3	-1.56001	0.0744118
ENSMUSG00000023169	Slc38a1	-0.525882	0.0744425
ENSMUSG00000035834	Polr3g	0.378643	0.0745118
ENSMUSG00000051671	Coa6	0.470177	0.0750069
ENSMUSG00000013921	Clip3	-0.57388	0.0750234
ENSMUSG00000022769	Sdf2l1	-0.297087	0.0751215
ENSMUSG00000026278	Bok	0.332289	0.0751518
ENSMUSG00000036833	Pnpla7	-0.27632	0.0752014
ENSMUSG00000029687	Ezh2	0.278689	0.0752237
ENSMUSG00000016510	Mtif3	-0.333064	0.075238
ENSMUSG00000028019	Pdgfc	-0.386451	0.0753119
ENSMUSG00000034974	Dapk3	-0.297198	0.0753605
ENSMUSG00000056498	Tmem154	-0.624508	0.0755075
ENSMUSG00000013736	Trnt1	0.347329	0.07555
ENSMUSG00000038910	Plcl2	-0.266069	0.0755564
ENSMUSG00000036565	Ttyh3	-0.247541	0.0755759
ENSMUSG00000042351	Grap2	-0.946714	0.0757839
ENSMUSG00000024083	Pja2	0.317933	0.0759478
ENSMUSG00000024168	Tmem204	-0.516658	0.0759967
ENSMUSG00000022657	Cd96	-1.00567	0.0761075
ENSMUSG00000059975	Zfp74	0.359897	0.0761296
ENSMUSG00000032666	1700025G04Rik	0.329289	0.0761491
ENSMUSG00000079286	Gm11084	1.77824	0.0763496
ENSMUSG00000027784	Ppm1l	0.27499	0.0763694
ENSMUSG00000010607	Pigyl	-0.516053	0.0765079
ENSMUSG00000034457	Eda2r	0.307525	0.0765139
ENSMUSG00000028111	Ctsk	-0.968711	0.0765505
ENSMUSG00000034908	Sidt2	-0.25104	0.076584
ENSMUSG00000025165	Sectm1a	-0.636705	0.0767649
ENSMUSG00000022120	Obi1	0.319702	0.0767948
ENSMUSG00000028581	Laptm5	-0.58972	0.0767986
ENSMUSG00000004319	Clcn3	0.273269	0.0768648
ENSMUSG00000060510	Zfp266	0.298	0.0769097
ENSMUSG00000037860	Aim2	0.27488	0.0769298
ENSMUSG00000029370	Rassf6	0.920457	0.0769728
ENSMUSG00000063229	Ldha	0.378631	0.0770238
ENSMUSG00000028186	Uox	2.41767	0.0770591
ENSMUSG00000078861	Zfp931	0.81656	0.0772039
ENSMUSG00000020268	Lyrm7	0.613648	0.0772138
ENSMUSG00000000486	Septin1	-1.10297	0.0772495
ENSMUSG00000073700	Klhl21	0.28318	0.0773049
ENSMUSG00000002227	Mov10	-0.320331	0.0775964
ENSMUSG00000064370	mt-Cytb	0.338682	0.0776081
ENSMUSG00000022464	Slc38a4	0.364269	0.0777655
ENSMUSG00000042508	Dmtf1	0.264511	0.0778527
ENSMUSG00000019189	Rnf145	-0.249799	0.0779664
ENSMUSG00000043067	Dpy19l1	0.271371	0.0779977
ENSMUSG00000000194	Gpr107	-0.25816	0.0781433
ENSMUSG00000048327	Ckap2l	0.267914	0.0781544
ENSMUSG00000048930	Tada3	-0.278772	0.0782843
ENSMUSG00000060126	Tpt1	0.241272	0.0782936
ENSMUSG00000036908	Unc93b1	-0.564906	0.0783951
ENSMUSG00000048897	Zfp710	-0.255662	0.0784115
ENSMUSG00000005233	Spc25	0.327712	0.078433
ENSMUSG00000031987	Egln1	0.42372	0.0784718
ENSMUSG00000040710	St8sia4	0.46318	0.0785457
ENSMUSG00000075266	Cenpw	0.64381	0.0786583
ENSMUSG00000040586	Ofd1	0.317545	0.0786825
ENSMUSG00000056342	Usp34	0.304501	0.0788328
ENSMUSG00000016409	Nkap	0.318485	0.0790126
ENSMUSG00000031217	Efnb1	-0.556383	0.0791998
ENSMUSG00000090000	Ier3ip1	0.484899	0.0792535
ENSMUSG00000034435	Tmem30b	-1.77708	0.0792609
ENSMUSG00000024847	Aip	-0.264827	0.0792627
ENSMUSG00000044337	Ackr3	0.259051	0.0792857
ENSMUSG00000051098	Mblac2	0.45838	0.0793367
ENSMUSG00000027706	Sec62	0.260834	0.0794739
ENSMUSG00000040134	Rdh7	Inf	0.079478
ENSMUSG00000056313	Tcim	0.551438	0.0795303
ENSMUSG00000008206	Cers4	-0.885768	0.079541
ENSMUSG00000056216	Cebpg	0.268555	0.0795609
ENSMUSG00000004070	Hmox2	-0.278732	0.079577
ENSMUSG00000041702	Btbd7	0.268742	0.0796668
ENSMUSG00000028717	Tal1	-0.767196	0.079683
ENSMUSG00000020029	Nudt4	0.254494	0.0798428
ENSMUSG00000027132	Katnbl1	0.357044	0.0798539
ENSMUSG00000029570	Lfng	-0.281021	0.0798684
ENSMUSG00000030147	Clec4b1	3.04354	0.080003
ENSMUSG00000034645	Zyg11a	1.11477	0.0800037
ENSMUSG00000053368	Rxfp2	3.68555	0.0801018
ENSMUSG00000020143	Dock2	-0.498688	0.0802572
ENSMUSG00000066129	Kndc1	-1.53673	0.0802616
ENSMUSG00000091594	Gm17067	0.695158	0.0802717
ENSMUSG00000083282	Ctsf	-0.804837	0.0804363
ENSMUSG00000056457	Prl2c3	2.15381	0.0805378
ENSMUSG00000032334	Loxl1	-0.633545	0.0805444
ENSMUSG00000032508	Myd88	-0.280121	0.0808403
ENSMUSG00000005142	Man2b1	-0.447066	0.08092
ENSMUSG00000003037	Rab8a	-0.250392	0.0810523
ENSMUSG00000040550	Otud6b	0.288997	0.0811414
ENSMUSG00000024913	Lrp5	-0.311971	0.0812592
ENSMUSG00000012422	Tmem167	0.306911	0.0813616
ENSMUSG00000024642	Tle4	-0.287445	0.0813771
ENSMUSG00000078552	Dcdc2b	-0.98109	0.0813885
ENSMUSG00000029449	Rhof	-0.5178	0.0813934
ENSMUSG00000017667	Zfp334	0.293572	0.0814544
ENSMUSG00000020184	Mdm2	0.262914	0.0815732
ENSMUSG00000052727	Map1b	0.244399	0.081632
ENSMUSG00000025076	Casp7	-0.294818	0.0816339
ENSMUSG00000044573	Acp1	0.330522	0.081638
ENSMUSG00000027890	Gstm4	-0.545181	0.0816658
ENSMUSG00000004730	Adgre1	-0.61506	0.0817681
ENSMUSG00000038456	Dennd2a	-0.57904	0.0817952
ENSMUSG00000039005	Tlr4	0.299749	0.0820202
ENSMUSG00000053390	Zfp952	0.381255	0.0820532
ENSMUSG00000025423	Pias2	0.27243	0.0820533
ENSMUSG00000021367	Edn1	0.626129	0.0821888
ENSMUSG00000058704	Memo1	0.29295	0.0822676
ENSMUSG00000053158	Fes	-0.246514	0.082305
ENSMUSG00000028803	Nipal3	-0.629553	0.082307
ENSMUSG00000068039	Tcp1	0.240467	0.0823422
ENSMUSG00000040760	Appl1	0.2662	0.082357
ENSMUSG00000044468	Tent5c	-0.488964	0.0824492
ENSMUSG00000040859	Bsdc1	-0.268692	0.0824785
ENSMUSG00000075254	Heg1	-0.478758	0.0824822
ENSMUSG00000032018	Sc5d	0.2715	0.0825096
ENSMUSG00000021143	Pacs2	-0.251491	0.0826614
ENSMUSG00000027306	Nusap1	0.33165	0.0826795
ENSMUSG00000033991	Ttc37	0.261473	0.0826971
ENSMUSG00000078921	Tgtp2	-0.403339	0.0827128
ENSMUSG00000001281	Itgb7	-0.279383	0.0827228
ENSMUSG00000020363	Gfpt2	-0.625799	0.0827695
ENSMUSG00000028643	Svbp	-0.341985	0.0827721
ENSMUSG00000031506	Ptpn7	-0.554873	0.0827883
ENSMUSG00000051048	P4ha3	-0.498802	0.0828066
ENSMUSG00000079652	Garin1a	0.897255	0.0829021
ENSMUSG00000115987	Vps28	-0.283438	0.0829704
ENSMUSG00000004612	Nkg7	-0.821003	0.0829882
ENSMUSG00000034792	Gna15	-0.751281	0.083
ENSMUSG00000028484	Psip1	0.290463	0.0830123
ENSMUSG00000059439	Bcas3	-0.305526	0.0831209
ENSMUSG00000098112	Bin2	-0.464482	0.0833371
ENSMUSG00000072568	Lratd2	0.429893	0.0834493
ENSMUSG00000026782	Abi2	0.290342	0.0834881
ENSMUSG00000033883	Zfp267	0.309041	0.0835811
ENSMUSG00000039031	Arhgap18	0.265451	0.0836926
ENSMUSG00000020325	Fstl3	0.370408	0.0837066
ENSMUSG00000021624	Cd180	-0.366871	0.0837526
ENSMUSG00000029175	Slc35f6	-0.260901	0.0838038
ENSMUSG00000030894	Tpp1	-0.240145	0.0838804
ENSMUSG00000023243	Kcnk5	-0.46792	0.0839442
ENSMUSG00000020950	Foxg1	0.278365	0.0839809
ENSMUSG00000038146	Notch3	-0.474333	0.084038
ENSMUSG00000066735	Vkorc1l1	0.274557	0.0840773
ENSMUSG00000060890	Arr3	1.57774	0.0841262
ENSMUSG00000071036	Gm10309	-1.57845	0.0841317
ENSMUSG00000039853	Trim14	-0.277827	0.084199
ENSMUSG00000061315	Naca	0.240639	0.0842241
ENSMUSG00000026778	Prkcq	-0.821943	0.084378
ENSMUSG00000014592	Camta1	0.366786	0.0844051
ENSMUSG00000021967	Mrpl57	-0.378457	0.084406
ENSMUSG00000039137	Whrn	-0.964609	0.0844557
ENSMUSG00000021996	Esd	0.238352	0.0845999
ENSMUSG00000040407	Akap9	0.276985	0.0846476
ENSMUSG00000001300	Efnb2	0.256244	0.0846771
ENSMUSG00000029093	Sorcs2	0.329452	0.0848799
ENSMUSG00000032766	Gng11	-0.660167	0.085006
ENSMUSG00000049470	Aff4	0.262011	0.085086
ENSMUSG00000032496	Ltf	-1.5085	0.0852042
ENSMUSG00000048779	P2ry6	-0.482226	0.0852332
ENSMUSG00000020462	Cfap36	0.307823	0.0853179
ENSMUSG00000073940	Hbb-bt	1.79748	0.0853621
ENSMUSG00000033228	Scaf11	0.239431	0.0853995
ENSMUSG00000020664	Dld	0.28719	0.0854287
ENSMUSG00000034653	Ythdc2	0.361735	0.0854771
ENSMUSG00000059005	Hnrnpa3	0.265462	0.0856045
ENSMUSG00000040189	Odad1	0.542053	0.0856554
ENSMUSG00000021690	Jmy	0.280224	0.0856824
ENSMUSG00000033543	Gtf2a2	0.296559	0.08569
ENSMUSG00000066607	Insyn1	-0.652492	0.0857073
ENSMUSG00000024999	Noc3l	0.265495	0.0857347
ENSMUSG00000036138	Acaa1a	-0.289589	0.0859434
ENSMUSG00000051124	Gimap9	-0.75034	0.0859457
ENSMUSG00000094915	-	-1.30193	0.0860083
ENSMUSG00000056481	Cd248	-0.501682	0.0860751
ENSMUSG00000039361	Picalm	0.244241	0.0860826
ENSMUSG00000001763	Tspan33	-0.982595	0.0862166
ENSMUSG00000024300	Myo1f	-0.477289	0.08623
ENSMUSG00000020875	Hoxb9	0.895655	0.0863208
ENSMUSG00000021365	Nedd9	-0.254362	0.0863381
ENSMUSG00000022829	Stxbp5l	-Inf	0.0863591
ENSMUSG00000092416	Zfp141	0.370274	0.0863652
ENSMUSG00000030551	Nr2f2	0.266197	0.0863792
ENSMUSG00000030124	Lag3	-1.14789	0.0865292
ENSMUSG00000005087	Cd44	0.240277	0.0867092
ENSMUSG00000036644	Tbc1d9b	-0.241074	0.0868085
ENSMUSG00000025917	Cops5	0.268532	0.0869337
ENSMUSG00000042210	Abhd14a	-0.518897	0.0871277
ENSMUSG00000054641	Mmrn1	-2.64759	0.0871623
ENSMUSG00000079092	Prl2c2	1.63985	0.0872123
ENSMUSG00000031070	Mrgprf	-0.514839	0.0873003
ENSMUSG00000026679	Enkur	0.728252	0.0873169
ENSMUSG00000011884	Gltp	-0.236428	0.0874424
ENSMUSG00000018341	Il12rb2	-0.94372	0.0874499
ENSMUSG00000061306	Slc38a10	-0.239209	0.0874978
ENSMUSG00000039621	Prex1	-0.602183	0.0875464
ENSMUSG00000030474	Siglece	-0.632368	0.0875974
ENSMUSG00000064267	Hvcn1	-0.927384	0.0876381
ENSMUSG00000060301	2610008E11Rik	0.423121	0.0876441
ENSMUSG00000005043	Sgsh	-0.345221	0.0877884
ENSMUSG00000022892	App	-0.226747	0.0878451
ENSMUSG00000034175	Rhbdd3	0.425897	0.0878811
ENSMUSG00000027544	Nfatc2	-0.561892	0.0879023
ENSMUSG00000071862	Lrrtm2	0.460237	0.0879789
ENSMUSG00000031024	Denn2b	-0.282448	0.0881517
ENSMUSG00000040459	Arglu1	0.262018	0.0883643
ENSMUSG00000038217	Tlcd2	-0.544078	0.0886361
ENSMUSG00000038256	Bcl9	-0.258403	0.0886573
ENSMUSG00000051890	Klhdc1	0.346875	0.0886664
ENSMUSG00000025163	Cd7	-1.14648	0.0886752
ENSMUSG00000034164	Emid1	-0.877856	0.0888941
ENSMUSG00000026021	Sumo1	0.259054	0.0889521
ENSMUSG00000029771	Irf5	-0.341013	0.0889677
ENSMUSG00000054766	Set	0.237222	0.0890524
ENSMUSG00000026627	Pacc1	-0.317761	0.0890769
ENSMUSG00000046031	Calhm6	-1.051	0.0890781
ENSMUSG00000016528	Mapkapk2	-0.23993	0.0890916
ENSMUSG00000036291	Ap5m1	0.298657	0.0890929
ENSMUSG00000030830	Itgal	-0.841498	0.0891258
ENSMUSG00000048776	Pthlh	0.741687	0.0891934
ENSMUSG00000022270	Retreg1	0.28248	0.0894029
ENSMUSG00000072623	Zfp9	0.303761	0.0894393
ENSMUSG00000040592	Cd79b	-1.15374	0.0894838
ENSMUSG00000002413	Braf	0.259611	0.0894907
ENSMUSG00000071714	Csf2rb2	-0.484763	0.0895192
ENSMUSG00000017830	Dhx58	-0.286119	0.0895355
ENSMUSG00000059273	Zc3h4	-0.231741	0.0896446
ENSMUSG00000090100	Ttbk2	0.36125	0.0897987
ENSMUSG00000006395	Hyi	-0.409093	0.0899738
ENSMUSG00000048251	Bcl11b	-1.33701	0.0900106
ENSMUSG00000061479	Snrpa	-0.258593	0.0900481
ENSMUSG00000090084	Srpx	-0.548706	0.0902322
ENSMUSG00000089809	Rasgef1b	-0.35712	0.0902906
ENSMUSG00000038323	1700066M21Rik	0.417933	0.0903021
ENSMUSG00000040918	Slc19a2	0.295308	0.0903578
ENSMUSG00000116673	A630089N07Rik	0.52122	0.0905888
ENSMUSG00000054752	Fsd1l	0.530827	0.0905951
ENSMUSG00000020272	Stk10	-0.239004	0.0908489
ENSMUSG00000013662	Atad1	0.253292	0.0909529
ENSMUSG00000048720	Tbc1d12	0.357722	0.0910695
ENSMUSG00000033581	Igf2bp2	0.257423	0.0911963
ENSMUSG00000079481	Nhsl2	-0.40548	0.0912339
ENSMUSG00000063953	Amd2	0.640706	0.0912998
ENSMUSG00000039481	Nrtn	Inf	0.0915719
ENSMUSG00000052160	Pld4	-0.5229	0.0916207
ENSMUSG00000056569	Mpz	-3.06367	0.0916817
ENSMUSG00000007038	Neu1	-0.262235	0.0917879
ENSMUSG00000050103	Agmo	0.522658	0.0918533
ENSMUSG00000063524	Eno1	0.28661	0.0919024
ENSMUSG00000026928	Card9	-0.390346	0.0919558
ENSMUSG00000031497	Tnfsf13b	-0.467705	0.0919574
ENSMUSG00000066107	Gm12666	0.653973	0.0919733
ENSMUSG00000040549	Ckap5	0.240268	0.0920511
ENSMUSG00000040433	Zbtb38	0.292503	0.0921309
ENSMUSG00000079215	Zfp664	0.250489	0.0921954
ENSMUSG00000025085	Ablim1	-0.689829	0.0922513
ENSMUSG00000026005	Rpe	0.276159	0.092257
ENSMUSG00000051517	Arhgef39	0.412254	0.0922689
ENSMUSG00000050357	Carmil2	-0.824317	0.0923911
ENSMUSG00000003032	Klf4	0.242634	0.0925786
ENSMUSG00000022142	Nup155	0.240889	0.0926039
ENSMUSG00000031673	Cdh11	-0.618616	0.0927189
ENSMUSG00000032911	Cspg4	0.466592	0.0927194
ENSMUSG00000098188	Sowahc	0.303701	0.0927393
ENSMUSG00000050697	Prkaa1	0.251066	0.0928557
ENSMUSG00000070327	Rnf213	-0.237916	0.0928592
ENSMUSG00000026490	Cdc42bpa	0.303517	0.0929299
ENSMUSG00000055866	Per2	0.548334	0.0933435
ENSMUSG00000052632	Asap2	0.262899	0.0933715
ENSMUSG00000024081	Cebpz	0.255733	0.0935765
ENSMUSG00000024247	Pkdcc	-0.674211	0.0936685
ENSMUSG00000075702	Selenom	-0.310167	0.0938161
ENSMUSG00000066406	Akap13	-0.274186	0.0939395
ENSMUSG00000037887	Dusp8	0.415289	0.0939428
ENSMUSG00000034226	Rhov	0.883487	0.0941539
ENSMUSG00000046873	Mbtps2	0.27334	0.094164
ENSMUSG00000021359	Tfap2a	0.341358	0.0941652
ENSMUSG00000048696	Mex3d	0.289107	0.0941686
ENSMUSG00000023048	Prr13	-0.238529	0.0941984
ENSMUSG00000033318	Gstt2	-0.64724	0.0942221
ENSMUSG00000020576	Nbas	-0.265304	0.0942894
ENSMUSG00000054520	Sh3bp2	-0.231698	0.0943987
ENSMUSG00000024737	Slc15a3	-0.267494	0.094406
ENSMUSG00000037270	4932438A13Rik	0.261304	0.0944424
ENSMUSG00000032114	Slc37a4	0.355015	0.0944712
ENSMUSG00000034330	Plcg2	-0.394399	0.0945995
ENSMUSG00000063354	Slc39a4	-0.564579	0.0946265
ENSMUSG00000025262	Fam120c	0.339913	0.0946555
ENSMUSG00000026012	Cd28	-0.781142	0.094715
ENSMUSG00000058402	Zfp420	0.408813	0.0948202
ENSMUSG00000019846	Lama4	-0.440276	0.0948838
ENSMUSG00000028496	Mllt3	0.260344	0.0949808
ENSMUSG00000005823	Gpr108	-0.241338	0.0950338
ENSMUSG00000070000	Fcho1	-0.674017	0.0950452
ENSMUSG00000032412	Atp1b3	-0.310774	0.095292
ENSMUSG00000034917	Tjp3	-0.710265	0.0953174
ENSMUSG00000028164	Manba	-0.27819	0.0954209
ENSMUSG00000031529	Tnks	0.246823	0.0954247
ENSMUSG00000005148	Klf5	0.262747	0.0954963
ENSMUSG00000027794	Sohlh2	-3.16145	0.0954971
ENSMUSG00000018166	Erbb3	-0.396011	0.0955115
ENSMUSG00000032244	Fem1b	0.257144	0.0955311
ENSMUSG00000039682	Lap3	-0.243225	0.0955791
ENSMUSG00000048482	Bdnf	0.374807	0.0955999
ENSMUSG00000033382	Trappc8	0.244167	0.0957733
ENSMUSG00000047044	D030056L22Rik	0.298499	0.0957802
ENSMUSG00000040219	Ttc12	-0.589719	0.0957875
ENSMUSG00000079625	Tm4sf19	-0.714674	0.0958207
ENSMUSG00000042203	Tbc1d22b	-0.265963	0.0958338
ENSMUSG00000037944	Ccr7	-0.563302	0.0958875
ENSMUSG00000087651	1500009L16Rik	-1.56194	0.0959899
ENSMUSG00000020857	Nme2	-1.09965	0.0960019
ENSMUSG00000078868	Gm14412	0.83957	0.0960685
ENSMUSG00000052415	Tchh	-0.927161	0.0961595
ENSMUSG00000034297	Med13	0.265	0.0961758
ENSMUSG00000031103	Elf4	-0.230095	0.0963
ENSMUSG00000030515	Tarsl2	0.323817	0.0963915
ENSMUSG00000085957	Syna	-0.522571	0.096685
ENSMUSG00000046805	Mpeg1	-0.431525	0.0967181
ENSMUSG00000032724	Abtb2	-0.348949	0.0967291
ENSMUSG00000026829	Gbgt1	-0.794356	0.0967522
ENSMUSG00000021431	Snrnp48	0.24737	0.0967895
ENSMUSG00000019278	Dpep1	-0.691077	0.0968208
ENSMUSG00000018567	Gabarap	-0.235201	0.0971209
ENSMUSG00000012535	Tnpo3	0.249922	0.0972139
ENSMUSG00000013160	Atp6v0d1	-0.246127	0.0973543
ENSMUSG00000047881	Rell1	0.275821	0.0973826
ENSMUSG00000031592	Pcm1	0.342669	0.0974403
ENSMUSG00000027805	Pfn2	0.240154	0.0974481
ENSMUSG00000039183	Nubp2	-0.265692	0.0974958
ENSMUSG00000058600	Rpl30	0.352768	0.0975414
ENSMUSG00000021900	Btd	-0.28194	0.097547
ENSMUSG00000056116	H2-T22	-0.24087	0.0975814
ENSMUSG00000013584	Aldh1a2	-0.565083	0.0975878
ENSMUSG00000034206	Polq	0.333883	0.0976451
ENSMUSG00000003872	Lin7b	-1.36116	0.0978344
ENSMUSG00000003348	Mob3a	-0.270407	0.0978614
ENSMUSG00000055720	Ubl7	-0.256265	0.0979075
ENSMUSG00000030826	Bcat2	-0.285267	0.0979781
ENSMUSG00000057614	Gnai1	1.36788	0.0979783
ENSMUSG00000026019	Wdr12	0.267026	0.098045
ENSMUSG00000035305	Ror1	-0.612684	0.098047
ENSMUSG00000028364	Tnc	0.485995	0.0981877
ENSMUSG00000046982	Tshz1	0.251761	0.0982423
ENSMUSG00000068227	Il2rb	-0.713955	0.0982485
ENSMUSG00000028161	Ppp3ca	0.23708	0.098257
ENSMUSG00000040950	Mgl2	-0.890346	0.0982597
ENSMUSG00000032323	Cyp11a1	-1.50272	0.0983376
ENSMUSG00000022439	Parvg	-0.741407	0.0984335
ENSMUSG00000030091	Nup210	-0.656971	0.0986919
ENSMUSG00000011752	Pgam1	0.235613	0.0987164
ENSMUSG00000049313	Sorl1	-0.547507	0.0987489
ENSMUSG00000062866	Phactr2	-0.708279	0.0988713
ENSMUSG00000029490	Mfsd7a	-0.634804	0.0989438
ENSMUSG00000091345	Col6a5	-1.25158	0.0989888
ENSMUSG00000070661	Rnf186	-1.74805	0.0990086
ENSMUSG00000050212	Eva1b	-0.270566	0.0990738
ENSMUSG00000067049	Unc93a	-1.1145	0.0991128
ENSMUSG00000043157	Arl11	-0.328615	0.0991265
ENSMUSG00000035177	Nlrp2	1.78743	0.0991983
ENSMUSG00000035268	Pkig	-0.255725	0.0992416
ENSMUSG00000055817	Mta3	-0.241231	0.0993421
ENSMUSG00000054150	Syne3	0.245832	0.0994588
ENSMUSG00000026011	Ctla4	-0.634553	0.0995045
ENSMUSG00000022641	Bbx	0.242546	0.0995297
ENSMUSG00000069892	9930111J21Rik2	0.407497	0.0995526
ENSMUSG00000050890	Pdik1l	0.339935	0.0997188
ENSMUSG00000028577	Plaa	0.245233	0.0997913
ENSMUSG00000091754	Gm3636	1.99573	0.099839
ENSMUSG00000036661	Dennd3	-0.388963	0.0999819
ENSMUSG00000038121	Fam210a	0.284528	0.100054
ENSMUSG00000027582	Zgpat	-0.265058	0.100081
ENSMUSG00000022102	Dok2	-0.450513	0.100116
ENSMUSG00000031400	G6pdx	-0.240825	0.10015
ENSMUSG00000063077	Kif1b	0.245126	0.100207
ENSMUSG00000038296	Galnt18	-0.785752	0.100293
ENSMUSG00000007655	Cav1	0.225726	0.10034
ENSMUSG00000026764	Kif5c	-0.572449	0.100355
ENSMUSG00000034520	Gjc1	0.297977	0.100435
ENSMUSG00000063200	Nol7	0.24143	0.100436
ENSMUSG00000054720	Lrrc8c	-0.34095	0.100473
ENSMUSG00000023827	Agpat4	-0.272127	0.100482
ENSMUSG00000052477	C130026I21Rik	-0.27335	0.100498
ENSMUSG00000053977	Cd8a	-1.41932	0.100539
ENSMUSG00000051483	Cbr1	-0.422192	0.10062
ENSMUSG00000066151	Fkbp15	-0.23124	0.100639
ENSMUSG00000040061	Plcb2	-0.468249	0.100701
ENSMUSG00000024654	Asrgl1	-0.692654	0.100796
ENSMUSG00000020380	Rad50	0.261884	0.100934
ENSMUSG00000053329	Gatd3a	-0.31466	0.100945
ENSMUSG00000029191	Rfc1	0.276605	0.100952
ENSMUSG00000027810	Eif2a	0.238107	0.101089
ENSMUSG00000075028	Prdm11	-0.448921	0.101235
ENSMUSG00000090523	Gypc	-0.343356	0.101238
ENSMUSG00000026708	Cenpl	0.385138	0.101247
ENSMUSG00000030729	Pgm2l1	0.328596	0.101271
ENSMUSG00000041684	Bivm	0.309299	0.101394
ENSMUSG00000042272	Sestd1	0.232327	0.101423
ENSMUSG00000048126	Col6a3	-0.472101	0.101433
ENSMUSG00000020493	Prr11	0.25758	0.10145
ENSMUSG00000048163	Selplg	-0.458898	0.101745
ENSMUSG00000043263	Ifi209	0.456176	0.101762
ENSMUSG00000027346	Gpcpd1	0.274035	0.101816
ENSMUSG00000015085	Entpd2	-0.92233	0.101849
ENSMUSG00000044199	S1pr4	-0.896112	0.101859
ENSMUSG00000019917	Septin10	0.316429	0.102047
ENSMUSG00000020395	Itk	-0.867828	0.102096
ENSMUSG00000027746	Ufm1	0.262999	0.102102
ENSMUSG00000031657	Heatr3	0.257871	0.102147
ENSMUSG00000065999	Zfp985	0.535184	0.102202
ENSMUSG00000028532	Cachd1	-0.607582	0.102215
ENSMUSG00000031403	Dkc1	0.356695	0.10249
[truncated: 15,875 more rows]
