# Supplementary material for: STING Agonist‐Loaded Nanoparticles Promotes Positive Regulation of Type I Interferon‐Dependent Radioimmunotherapy in Rectal Cancer
Source: Adv Sci (Weinh). 2023 Dec 8;11(7):2307858. doi: 10.1002/advs.202307858 (PMC10870073; doi:10.1002/advs.202307858)
Supplement: Supplementary file 5 — Supplemental Table 4 [file ADVS-11-2307858-s004.xlsx]

## Sheet: Sheet1
Supplement Table 4. List of primary antibodies (Western blotting)
Primary antibodies	Supplier	Dilution
Anti-gamma H2A.X (phospho S139) antibody	abcam	1:5000
Anti-NAK antibody	abcam	1:1000
Anti-cGAS antibody	abcam	1:1000
Anti-STING antibody	abcam	1:1000
Anti-HMGB1 antibody	abcam	1:1000
Anti-IRF3 antibody	abcam	1:1000
Anti-Calreticulin antibody	abcam	1:1000
Anti-Phospho-IRF-3 antibody	CST	1:1000
Anti-Phospho-TBK1/NAK antibody	CST	1:1000
Anti-Phospho-STING antibody	CST	1:1000
