# Supplementary material for: STING Agonist‐Loaded Nanoparticles Promotes Positive Regulation of Type I Interferon‐Dependent Radioimmunotherapy in Rectal Cancer
Source: Adv Sci (Weinh). 2023 Dec 8;11(7):2307858. doi: 10.1002/advs.202307858 (PMC10870073; doi:10.1002/advs.202307858)
Supplement: Supplementary file 6 — Supplemental Table 5 [file ADVS-11-2307858-s006.xlsx]

## Sheet: Sheet1
Supplement Table 5. List of primary antibodies (Immunofluorescence staining)
Primary antibodies	Supplier	Dilution
Anti-gamma H2A.X (phospho S139) antibody	abcam	1:400
Anti-Calreticulin antibody	abcam	1:300
CD4 Rabbit pAb	ABclonal	1:300
Rabbit Anti-IFN gamma antibody	BIOSS	1:200
Rabbit Anti-CD8 antibody	BIOSS	1:500
Anti-PD-L1 antibody	abcam	1:200
Rabbit Anti-HIF-1 Alpha antibody	BIOSS	1:400
Anti-Ki67 Rabbit pAb	Servicebio	1:1000
Anti-NF-kB p65 antibody	abcam	1:1000
Anti-NCR1 antibody	abcam	1:500
